# Supplementary material for: The Hippo pathway terminal effector TAZ/WWTR1 mediates oxaliplatin sensitivity in p53 proficient colon cancer cells
Source: BMC Cancer. 2024 May 14;24:587. doi: 10.1186/s12885-024-12316-4 (PMC11092100; doi:10.1186/s12885-024-12316-4)
Supplement: Supplementary file 3 — Supplementary Material 3. [file 12885_2024_12316_MOESM3_ESM.xlsx]

## Sheet: Suppl Table 2 Legend
Supplemental Table 2. g:profiler functional enrichment analyses
Columns are:
GO_ID:	Gene Ontology
KEGG_ID:	KEGG pathways
REAC_ID:	Reactome pathways
WP_ID:	WikiPathways
TF_ID:	regulatory motif matches from TRANSFAC
MIRNA_ID:	miRNA targets from miRTarBase
CORUM_ID:	protein complexes from CORUM
HPA_ID:	tissue specificity from Human Protein Atlas
HP_ID:	human disease phenotypes from Human Phenotype Ontology
Description:	description of the functional group
p.Val:	p-value
FDR:	false discovery rate
Genes:	genes found in the intersection

## Sheet: UP
GO.ID	Description	p.Val	FDR	Genes
GO:0045569	TRAIL binding	4.86613e-05	4.86613e-05	TNFRSF10C,TNFRSF10B,TNFRSF10A,TNFRSF10D
GO:0019900	kinase binding	0.001192	0.001192	CDKN1A,PTAFR,ACTA2,PHYHIP,SFN,FAS,RHOD,INKA2,TRIML2,PPM1D,TOB1,TRAF4,BCL2L1,GADD45A,SLC12A4,ANKRA2,CAV1,PRKAB1,CAV2,BCAR3,CCND1,SDC4,EZR,DUSP5,PPME1,FRMD5
GO:0019901	protein kinase binding	0.00551067	0.00551067	CDKN1A,PTAFR,ACTA2,PHYHIP,SFN,RHOD,INKA2,TRIML2,PPM1D,TOB1,TRAF4,BCL2L1,SLC12A4,ANKRA2,CAV1,PRKAB1,CAV2,CCND1,SDC4,EZR,DUSP5,PPME1,FRMD5
GO:0072331	signal transduction by p53 class mediator	1.279e-07	1.279e-07	CDKN1A,MDM2,BTG2,PHLDA3,RPS27L,TP53INP1,SFN,PLK3,PRDM1,DDIT4,ACER2,SESN2,TRIAP1,PLK2,BAX,RRM2B,PPM1D,AEN,GADD45A,CDIP1,PRKAB1
GO:0008219	cell death	1.46291e-07	1.46291e-07	FLG,CXCR2,CDKN1A,TP53I3,KRT32,MDM2,TNFRSF10C,BTG2,INPP5D,PHLDA3,RPS27L,TP53INP1,SFN,FAS,ZMAT3,PLK3,EMP1,DDIT4,KRT19,KLLN,KRT15,FHL2,CYFIP2,HYPK,ACER2,TIGAR,TRIAP1,SUSD6,PLK2,FOSL2,TNFRSF10B,BAX,EPHA2,TNFRSF10A,NLRP1,MEAK7,ALDH1A3,RRM2B,FOSL1,CLN8,TGFA,AXL,DRAM1,TNFRSF10D,LMNA,TRAF4,BCL2L1,AEN,GADD45A,CDIP1,STK17A,ADM,GBE1,BLCAP,CAV1,UBC,SRA1,YBX3,BLOC1S2,BNIP3,WNT16,MINDY3,NME1,DYNLT1
GO:0031571	mitotic G1 DNA damage checkpoint signaling	7.16475e-07	7.16475e-07	CDKN1A,MDM2,BTG2,RPS27L,SFN,PLK3,TRIAP1,PLK2,BAX,GADD45A,CCND1
GO:0044819	mitotic G1/S transition checkpoint signaling	8.50732e-07	8.50732e-07	CDKN1A,MDM2,BTG2,RPS27L,SFN,PLK3,TRIAP1,PLK2,BAX,GADD45A,CCND1
GO:0030330	DNA damage response, signal transduction by p53 class mediator	1.7611e-06	1.7611e-06	CDKN1A,MDM2,BTG2,RPS27L,SFN,PLK3,ACER2,SESN2,TRIAP1,PLK2,BAX,PPM1D,GADD45A
GO:0012501	programmed cell death	5.41694e-06	5.41694e-06	FLG,CXCR2,CDKN1A,TP53I3,KRT32,MDM2,TNFRSF10C,BTG2,INPP5D,PHLDA3,RPS27L,TP53INP1,SFN,FAS,ZMAT3,PLK3,DDIT4,KRT19,KLLN,KRT15,FHL2,CYFIP2,HYPK,ACER2,TIGAR,TRIAP1,PLK2,TNFRSF10B,BAX,EPHA2,TNFRSF10A,NLRP1,ALDH1A3,RRM2B,FOSL1,CLN8,TGFA,AXL,DRAM1,TNFRSF10D,LMNA,TRAF4,BCL2L1,AEN,GADD45A,CDIP1,STK17A,ADM,GBE1,BLCAP,CAV1,UBC,SRA1,YBX3,BLOC1S2,BNIP3,MINDY3,NME1
GO:0044773	mitotic DNA damage checkpoint signaling	9.48474e-06	9.48474e-06	CDKN1A,MDM2,BTG2,RPS27L,SFN,PLK3,TRIAP1,PLK2,BAX,GADD45A,CCND1,XPC
GO:0044774	mitotic DNA integrity checkpoint signaling	1.47374e-05	1.47374e-05	CDKN1A,MDM2,BTG2,RPS27L,SFN,PLK3,TRIAP1,PLK2,BAX,GADD45A,CCND1,XPC
GO:0006915	apoptotic process	1.91171e-05	1.91171e-05	CXCR2,CDKN1A,TP53I3,MDM2,TNFRSF10C,BTG2,INPP5D,PHLDA3,RPS27L,TP53INP1,SFN,FAS,ZMAT3,PLK3,DDIT4,KLLN,FHL2,CYFIP2,HYPK,ACER2,TIGAR,TRIAP1,PLK2,TNFRSF10B,BAX,EPHA2,TNFRSF10A,NLRP1,ALDH1A3,RRM2B,FOSL1,CLN8,TGFA,AXL,DRAM1,TNFRSF10D,LMNA,TRAF4,BCL2L1,AEN,GADD45A,CDIP1,STK17A,ADM,GBE1,BLCAP,CAV1,UBC,SRA1,YBX3,BLOC1S2,BNIP3,MINDY3,NME1
GO:0042770	signal transduction in response to DNA damage	2.83087e-05	2.83087e-05	CDKN1A,MDM2,BTG2,RPS27L,SFN,PLK3,ACER2,SESN2,TRIAP1,PLK2,BAX,PPM1D,GADD45A,CCND1,XPC
GO:0006977	DNA damage response, signal transduction by p53 class mediator resulting in cell cycle arrest	5.76411e-05	5.76411e-05	CDKN1A,MDM2,BTG2,SFN,PLK3,TRIAP1,PLK2,BAX,GADD45A
GO:0072332	intrinsic apoptotic signaling pathway by p53 class mediator	7.55113e-05	7.55113e-05	CDKN1A,MDM2,PHLDA3,RPS27L,DDIT4,TRIAP1,BAX,RRM2B,AEN,CDIP1
GO:0008630	intrinsic apoptotic signaling pathway in response to DNA damage	0.000118266	0.000118266	CDKN1A,PHLDA3,RPS27L,SFN,DDIT4,TRIAP1,BAX,EPHA2,BCL2L1,AEN,CDIP1
GO:0007093	mitotic cell cycle checkpoint signaling	0.000147615	0.000147615	CDKN1A,MDM2,BTG2,RPS27L,SFN,PLK3,TRIAP1,PLK2,BAX,BCL2L1,GADD45A,CCND1,XPC
GO:0035556	intracellular signal transduction	0.000198978	0.000198978	CXCR2,CDKN1A,PTAFR,MDM2,BTG2,INPP5D,PHLDA3,RPS27L,TP53INP1,EPS8L2,SFN,SESN1,FAS,PLK3,PRDM1,DGKA,DDIT4,RHOD,FHL2,CYTH4,ACER2,SESN2,SH2D3A,TRIAP1,PLK2,IGFBP6,TNFRSF10B,BAX,EPHA2,TNFRSF10A,MEAK7,TRIML2,DUSP14,RRM2B,PPM1D,ADORA2B,LACC1,TGFA,AXL,ITGA3,AVPI1,TRAF4,BCL2L1,AEN,HBEGF,GADD45A,CDIP1,STK17A,ADM,CAV1,PRKAB1,CAV2,BCAR3,CCND1,XPC,UBC,EZR,YBX3,DUSP5,BNIP3,PSMC4,WNT16,USP15,PLCL2,DYNLT1,RAP2B
GO:0000077	DNA damage checkpoint signaling	0.000221832	0.000221832	CDKN1A,MDM2,BTG2,RPS27L,SFN,PLK3,TRIAP1,PLK2,BAX,GADD45A,CCND1,XPC
GO:0010941	regulation of cell death	0.000234701	0.000234701	CXCR2,CDKN1A,TP53I3,MDM2,TNFRSF10C,BTG2,INPP5D,PHLDA3,TP53INP1,SFN,FAS,ZMAT3,PLK3,DDIT4,FHL2,HYPK,ACER2,TIGAR,TRIAP1,PLK2,TNFRSF10B,BAX,TNFRSF10A,NLRP1,MEAK7,ALDH1A3,RRM2B,FOSL1,CLN8,TGFA,AXL,TNFRSF10D,LMNA,TRAF4,BCL2L1,GADD45A,STK17A,ADM,GBE1,CAV1,UBC,SRA1,YBX3,BNIP3,WNT16,NME1,DYNLT1
GO:0006974	cellular response to DNA damage stimulus	0.000272201	0.000272201	CDKN1A,MDM2,BTG2,PHLDA3,RPS27L,SFN,ZMAT3,PLK3,DDIT4,DDB2,ACER2,SESN2,TIGAR,TRIAP1,SUSD6,PLK2,BAX,EPHA2,POLH,KDM4B,RRM2B,PPM1D,ASCC3,BCL2L1,AEN,GADD45A,CDIP1,MORC2,CCND1,XPC,UBC
GO:0097193	intrinsic apoptotic signaling pathway	0.000297147	0.000297147	CDKN1A,MDM2,PHLDA3,RPS27L,SFN,DDIT4,TRIAP1,TNFRSF10B,BAX,EPHA2,RRM2B,BCL2L1,AEN,CDIP1,CAV1,YBX3,BNIP3
GO:0031570	DNA integrity checkpoint signaling	0.000416427	0.000416427	CDKN1A,MDM2,BTG2,RPS27L,SFN,PLK3,TRIAP1,PLK2,BAX,GADD45A,CCND1,XPC
GO:0042981	regulation of apoptotic process	0.000534467	0.000534467	CXCR2,CDKN1A,TP53I3,MDM2,TNFRSF10C,BTG2,INPP5D,PHLDA3,TP53INP1,SFN,FAS,ZMAT3,PLK3,FHL2,HYPK,ACER2,TIGAR,TRIAP1,PLK2,TNFRSF10B,BAX,TNFRSF10A,NLRP1,ALDH1A3,RRM2B,FOSL1,CLN8,TGFA,AXL,TNFRSF10D,LMNA,TRAF4,BCL2L1,GADD45A,STK17A,ADM,GBE1,CAV1,UBC,SRA1,YBX3,BNIP3,NME1
GO:0009888	tissue development	0.000604946	0.000604946	COL5A1,HRNR,FLG,CXCR2,ABCA12,CDKN1A,KRTAP2-3,KRT32,MDM2,LAMA3,ACTA2,TAGLN,BTG2,GJB5,SULF2,SFN,SERPINB5,ADAMTS16,ASTN2,LAMB3,PRDM1,EMP1,KRT19,KRT15,FHL2,ELF3,TIGAR,FOSL2,COL12A1,BAX,EPHA2,EFNB1,ALDH1A3,ITGA3,LMNA,HBEGF,PRKX,ADM,CAV1,HOXB4,METTL8,CAV2,CCND1,SDC4,FBXO22,EZR,YBX3,DUSP5,ESRP2,PSMC4,WNT16,LAMC1
GO:2000134	negative regulation of G1/S transition of mitotic cell cycle	0.000925306	0.000925306	CDKN1A,MDM2,BTG2,RPS27L,SFN,PLK3,TRIAP1,PLK2,BAX,GADD45A,CCND1
GO:0043067	regulation of programmed cell death	0.00112314	0.00112314	CXCR2,CDKN1A,TP53I3,MDM2,TNFRSF10C,BTG2,INPP5D,PHLDA3,TP53INP1,SFN,FAS,ZMAT3,PLK3,FHL2,HYPK,ACER2,TIGAR,TRIAP1,PLK2,TNFRSF10B,BAX,TNFRSF10A,NLRP1,ALDH1A3,RRM2B,FOSL1,CLN8,TGFA,AXL,TNFRSF10D,LMNA,TRAF4,BCL2L1,GADD45A,STK17A,ADM,GBE1,CAV1,UBC,SRA1,YBX3,BNIP3,NME1
GO:1902807	negative regulation of cell cycle G1/S phase transition	0.00147336	0.00147336	CDKN1A,MDM2,BTG2,RPS27L,SFN,PLK3,TRIAP1,PLK2,BAX,GADD45A,CCND1
GO:0000075	cell cycle checkpoint signaling	0.00179735	0.00179735	CDKN1A,MDM2,BTG2,RPS27L,SFN,PLK3,TRIAP1,PLK2,BAX,BCL2L1,GADD45A,CCND1,XPC
GO:0042771	intrinsic apoptotic signaling pathway in response to DNA damage by p53 class mediator	0.00278683	0.00278683	CDKN1A,PHLDA3,RPS27L,DDIT4,TRIAP1,AEN,CDIP1
GO:0033554	cellular response to stress	0.00689209	0.00689209	CDKN1A,MDM2,BTG2,PHLDA3,RPS27L,TP53INP1,SFN,SESN1,FAS,ZMAT3,PLK3,DDIT4,DDB2,ACER2,SESN2,SH2D3A,TIGAR,TRIAP1,SUSD6,PLK2,TNFRSF10B,BAX,EPHA2,MEAK7,POLH,KDM4B,RRM2B,PPM1D,ADORA2B,AXL,ASCC3,LMNA,TRAF4,BCL2L1,AEN,GADD45A,CDIP1,ADM,MORC2,CAV1,CCND1,XPC,UBC,EZR,HSPB8,YBX3,BNIP3,IER5,PSMC4,WNT16
GO:0031331	positive regulation of cellular catabolic process	0.00771169	0.00771169	MDM2,BTG2,TP53INP1,SESN1,PLK3,SESN2,PLK2,BAX,TRIML2,TOB1,RNF19B,CAV1,FBXO22,EZR,DDA1,HSPB8,DCP1B,BNIP3,PSMC4
GO:0010648	negative regulation of cell communication	0.00887304	0.00887304	MDM2,INPP5D,PHLDA3,SULF2,SESN1,FAS,DDIT4,FHL2,RGS16,SLC30A1,SESN2,TRIAP1,PTPRE,PLK2,IGFBP6,TNFRSF10B,BAX,EPHA2,TNFRSF10A,DUSP14,RRM2B,DHRS3,TGFA,TOB1,ITGA3,RGS20,LMNA,BCL2L1,HBEGF,ADM,CAV1,CAV2,UBC,EZR,YBX3,DUSP5,MCC,PSMC4,PLCL2
GO:0104004	cellular response to environmental stimulus	0.00919376	0.00919376	CDKN1A,PTAFR,MDM2,TP53INP1,FAS,DDB2,TRIAP1,TNFRSF10B,BAX,TNFRSF10A,POLH,BCL2L1,GADD45A,XPC,YBX3,BNIP3
GO:0071214	cellular response to abiotic stimulus	0.00919376	0.00919376	CDKN1A,PTAFR,MDM2,TP53INP1,FAS,DDB2,TRIAP1,TNFRSF10B,BAX,TNFRSF10A,POLH,BCL2L1,GADD45A,XPC,YBX3,BNIP3
GO:0023057	negative regulation of signaling	0.00930672	0.00930672	MDM2,INPP5D,PHLDA3,SULF2,SESN1,FAS,DDIT4,FHL2,RGS16,SLC30A1,SESN2,TRIAP1,PTPRE,PLK2,IGFBP6,TNFRSF10B,BAX,EPHA2,TNFRSF10A,DUSP14,RRM2B,DHRS3,TGFA,TOB1,ITGA3,RGS20,LMNA,BCL2L1,HBEGF,ADM,CAV1,CAV2,UBC,EZR,YBX3,DUSP5,MCC,PSMC4,PLCL2
GO:0009968	negative regulation of signal transduction	0.0104103	0.0104103	MDM2,INPP5D,PHLDA3,SULF2,SESN1,FAS,DDIT4,FHL2,RGS16,SESN2,TRIAP1,PTPRE,IGFBP6,TNFRSF10B,BAX,EPHA2,TNFRSF10A,DUSP14,RRM2B,DHRS3,TGFA,TOB1,ITGA3,RGS20,LMNA,BCL2L1,HBEGF,ADM,CAV1,CAV2,UBC,EZR,YBX3,DUSP5,MCC,PSMC4,PLCL2
GO:0097190	apoptotic signaling pathway	0.0112361	0.0112361	CDKN1A,MDM2,TNFRSF10C,PHLDA3,RPS27L,SFN,FAS,DDIT4,TRIAP1,TNFRSF10B,BAX,EPHA2,TNFRSF10A,RRM2B,LMNA,BCL2L1,AEN,CDIP1,CAV1,YBX3,BLOC1S2,BNIP3
GO:0032270	positive regulation of cellular protein metabolic process	0.0185521	0.0185521	CDKN1A,PTAFR,MDM2,RPS27L,FAS,PLK3,CYFIP2,PGF,ACER2,SH2D3A,PLK2,IGFBP6,TNFRSF10B,BAX,TNFRSF10A,NLRP1,ADORA2B,ARRDC4,TGFA,TOB1,AVPI1,LMNA,RNF19B,TRAF4,HBEGF,GADD45A,CAV1,BCAR3,CCND1,SDC4,UBC,FBXO22,EZR,DDA1,YBX3,DUSP5,PSMC4,RAP2B
GO:0060548	negative regulation of cell death	0.0219485	0.0219485	CXCR2,CDKN1A,MDM2,BTG2,SFN,FAS,PLK3,FHL2,HYPK,TIGAR,TRIAP1,PLK2,TNFRSF10B,BAX,TNFRSF10A,MEAK7,RRM2B,CLN8,TGFA,AXL,TNFRSF10D,LMNA,BCL2L1,GBE1,CAV1,UBC,YBX3,BNIP3,WNT16,DYNLT1
GO:0009790	embryo development	0.0254261	0.0254261	COL5A1,SCO2,LAMA3,GJB5,SULF2,LAMB3,PRDM1,KRT19,SLC30A1,ELF3,GJB3,COL12A1,BAX,EPHA2,EFNB1,ALDH1A3,FOSL1,ITGA3,BCL2L1,ADM,PLD6,HOXB4,SDC4,YBX3,DUSP5,KIAA1217,PSMC4,WNT16,CMIP,HOXB8
GO:0010942	positive regulation of cell death	0.0257687	0.0257687	CXCR2,CDKN1A,TNFRSF10C,INPP5D,PHLDA3,TP53INP1,FAS,ZMAT3,DDIT4,ACER2,TIGAR,TNFRSF10B,BAX,TNFRSF10A,ALDH1A3,FOSL1,BCL2L1,GADD45A,STK17A,ADM,CAV1,UBC,BNIP3
GO:0060429	epithelium development	0.0268443	0.0268443	COL5A1,HRNR,FLG,CXCR2,ABCA12,CDKN1A,KRTAP2-3,KRT32,LAMA3,ACTA2,TAGLN,SFN,SERPINB5,ADAMTS16,ASTN2,PRDM1,KRT19,KRT15,ELF3,TIGAR,FOSL2,BAX,EPHA2,ALDH1A3,HBEGF,PRKX,ADM,CAV1,HOXB4,CCND1,SDC4,EZR,ESRP2,PSMC4,WNT16
GO:2000045	regulation of G1/S transition of mitotic cell cycle	0.028062	0.028062	CDKN1A,MDM2,BTG2,RPS27L,SFN,PLK3,TRIAP1,PLK2,BAX,GADD45A,CCND1
GO:0034644	cellular response to UV	0.030119	0.030119	CDKN1A,MDM2,TP53INP1,DDB2,TRIAP1,BAX,POLH,XPC
GO:0048522	positive regulation of cellular process	0.0305826	0.0305826	CXCR2,ABCA12,CDKN1A,EBI3,PTAFR,MDM2,TNFRSF10C,ACTA2,BTG2,INPP5D,PHLDA3,RPS27L,TP53INP1,SULF2,EPS8L2,SFN,SESN1,FAS,ZMAT3,PLK3,DDIT4,RHOD,CYFIP2,PGF,DDB2,ACER2,ANK1,SESN2,ELF3,SH2D3A,TIGAR,TRIAP1,PLK2,IGFBP6,FOSL2,TNFRSF10B,BAX,EPHA2,TNFRSF10A,EFNB1,NLRP1,MEAK7,ALDH1A3,TRIML2,FOSL1,ADORA2B,ARRDC4,PTGES,TGFA,TOB1,ISCU,AXL,ITGA3,EPHB3,AVPI1,LMNA,MR1,RNF19B,TRAF4,BCL2L1,HBEGF,GADD45A,SYBU,STK17A,ADM,P…
GO:0045862	positive regulation of proteolysis	0.0407615	0.0407615	MDM2,RPS27L,FAS,PLK3,CYFIP2,ACER2,PLK2,TNFRSF10B,BAX,TNFRSF10A,NLRP1,RNF19B,CAV1,FBXO22,DDA1,PSMC4
GO:0005737	cytoplasm	0.0251388	0.0251388	CBSL,COL5A1,HRNR,FLG,SCO2,CXCR2,ABCA12,AKR1B10,CDKN1A,KRTAP2-3,TP53I3,KRT32,FRMPD2,EBI3,PTAFR,MDM2,CYP4F3,LAMA3,ACTA2,TAGLN,BTG2,HKDC1,INPP5D,FDXR,PHLDA3,RPS27L,TP53INP1,SULF2,PHYHIP,EPS8L2,GALNT5,RINL,SFN,SESN1,SERPINB5,ASTN2,FAS,EPN3,PLK3,PRDM1,CEL,DGKA,DDIT4,KRT19,C1ORF116,RHOD,KRT15,FHL2,CYFIP2,GASK1B,HYPK,RGS16,CYTH4,ACER2,SLC30A1,ANK1,SESN2,ELF3,GJB3,TIGAR,TRIAP1,PTPRE,PLK2,IGFBP6,IQCN,COL1…
GO:0060187	cell pole	0.0318972	0.0318972	ASTN2,EZR,PI4K2A
GO:0002095	caveolar macromolecular signaling complex	0.0499725	0.0499725	CAV1,CAV2
KEGG.ID	Description	p.Val	FDR	Genes
KEGG:04115	p53 signaling pathway	3.06553e-17	3.06553e-17	CDKN1A,TP53I3,MDM2,SFN,SESN1,SERPINB5,FAS,ZMAT3,CD82,DDB2,SESN2,TNFRSF10B,BAX,TNFRSF10A,RRM2B,PPM1D,BCL2L1,GADD45A,CCND1
KEGG:05222	Small cell lung cancer	8.38991e-06	8.38991e-06	CDKN1A,LAMA3,LAMB3,DDB2,BAX,ITGA3,TRAF4,BCL2L1,GADD45A,CCND1,LAMC1
KEGG:05214	Glioma	0.0100965	0.0100965	CDKN1A,MDM2,DDB2,BAX,TGFA,GADD45A,CCND1
KEGG:05220	Chronic myeloid leukemia	0.0109854	0.0109854	CDKN1A,MDM2,DDB2,BAX,BCL2L1,GADD45A,CCND1
KEGG:05212	Pancreatic cancer	0.0109854	0.0109854	CDKN1A,DDB2,BAX,TGFA,BCL2L1,GADD45A,CCND1
KEGG:04068	FoxO signaling pathway	0.0118283	0.0118283	CDKN1A,MDM2,PLK3,PLK2,GADD45A,PRKAB1,CCND1,ATG12,BNIP3
KEGG:05216	Thyroid cancer	0.0173406	0.0173406	CDKN1A,DDB2,BAX,GADD45A,CCND1
KEGG:05205	Proteoglycans in cancer	0.0194927	0.0194927	CDKN1A,MDM2,FAS,ANK1,HBEGF,CAV1,CAV2,CCND1,SDC4,EZR,WNT16
REAC.ID	Description	p.Val	FDR	Genes
REAC:R-HSA-3700989	Transcriptional Regulation by TP53	2.35013e-09	2.35013e-09	SCO2,CDKN1A,TP53I3,MDM2,TNFRSF10C,BTG2,TP53INP1,SFN,FAS,PLK3,PRDM1,DDIT4,DDB2,SESN2,TIGAR,TRIAP1,PLK2,TNFRSF10B,BAX,TNFRSF10A,RRM2B,TNFRSF10D,GADD45A,PRKAB1,UBC
REAC:R-HSA-5633008	TP53 Regulates Transcription of Cell Death Genes	1.64156e-06	1.64156e-06	TP53I3,TNFRSF10C,TP53INP1,FAS,TRIAP1,TNFRSF10B,BAX,TNFRSF10A,TNFRSF10D
REAC:R-HSA-6803211	TP53 Regulates Transcription of Death Receptors and Ligands	0.000103427	0.000103427	TNFRSF10C,FAS,TNFRSF10B,TNFRSF10A,TNFRSF10D
REAC:R-HSA-6791312	TP53 Regulates Transcription of Cell Cycle Genes	0.00120742	0.00120742	CDKN1A,BTG2,SFN,PLK3,PLK2,BAX,GADD45A
REAC:R-HSA-8874081	MET activates PTK2 signaling	0.0153951	0.0153951	COL5A1,LAMA3,LAMB3,ITGA3,LAMC1
REAC:R-HSA-5628897	TP53 Regulates Metabolic Genes	0.0435133	0.0435133	SCO2,SFN,DDIT4,SESN2,TIGAR,RRM2B,PRKAB1
REAC:R-HSA-75158	TRAIL signaling	0.0460827	0.0460827	TNFRSF10B,TNFRSF10A,TNFRSF10D
WP.ID	Description	p.Val	FDR	Genes
WP:WP4963	p53 transcriptional gene network	1.23821e-20	1.23821e-20	CDKN1A,TP53I3,BTG2,TP53INP1,SESN1,SERPINB5,FAS,ZMAT3,DDB2,SESN2,TIGAR,BAX,POLH,RRM2B,ADORA2B,DRAM1,TNFRSF10D,TRAF4,GADD45A,PRKAB1,XPC,FUCA1
WP:WP4286	Genotoxicity pathway	5.28264e-19	5.28264e-19	CDKN1A,TP53I3,MDM2,ACTA2,BTG2,PHLDA3,PLK3,DDB2,TIGAR,TRIAP1,DUSP14,RRM2B,PPM1D,ARRDC4,AEN,GADD45A,PRKAB1,FBXO22,BLOC1S2,DCP1B
WP:WP707	DNA Damage Response	1.90948e-06	1.90948e-06	CDKN1A,MDM2,SFN,SESN1,FAS,DDB2,TNFRSF10B,BAX,RRM2B,GADD45A,CCND1
WP:WP1530	miRNA Regulation of DNA Damage Response	4.56651e-05	4.56651e-05	CDKN1A,MDM2,SFN,SESN1,FAS,DDB2,TNFRSF10B,BAX,RRM2B,GADD45A,CCND1
WP:WP4658	Small cell lung cancer	7.82732e-05	7.82732e-05	CDKN1A,LAMA3,LAMB3,DDB2,BAX,ITGA3,TRAF4,BCL2L1,GADD45A,CCND1,LAMC1
WP:WP1772	Apoptosis Modulation and Signaling	0.0204104	0.0204104	TNFRSF10C,FAS,TNFRSF10B,BAX,TNFRSF10A,TNFRSF10D,BCL2L1,BNIP3
WP:WP3611	Photodynamic therapy-induced AP-1 survival signaling.	0.0258368	0.0258368	CDKN1A,FAS,BAX,BCL2L1,HBEGF,CCND1
WP:WP3982	miRNA regulation of p53 pathway in prostate cancer	0.0271921	0.0271921	MDM2,ZMAT3,DDB2,TNFRSF10B,BAX
WP:WP1742	TP53 Network	0.0409345	0.0409345	CDKN1A,MDM2,BAX,GADD45A
TF.ID	Description	p.Val	FDR	Genes
TF:M01651_1	Factor: P53; motif: RGRCATGYCYRGRCATGYYY; match class: 1	2.3086e-11	2.3086e-11	USP41,MUC19,GPR87,ABCA12,AKR1B10,CYSRT1,FRMPD2,PTAFR,MDM2,CYP4F3,TNFRSF10C,INPP5D,KLHDC7A,GJB5,RPS27L,EPS8L2,SESN1,SERPINB5,FAS,PRDM1,C1ORF116,RGS16,ACER2,SH2D3A,TRIAP1,FAM98C,TNFRSF10B,BAX,CMBL,TNFRSF10A,NLRP1,S100A2,TAP1,DHRS3,TGFA,APOBEC3C,ISCU,AXL,NDUFAF8,TNFRSF10D,ABHD4,ASCC3,MR1,RNF19B,TRAF4,AMZ2,AEN,CDIP1,GBE1,BLCAP,SLC12A4,ANKRA2,METTL8,PRKAB1,XPC,DCP1B,PPP4R3A,USP15,SCNN1A,MINDY3,PLCL2,N…
TF:M01651	Factor: P53; motif: RGRCATGYCYRGRCATGYYY	1.28926e-09	1.28926e-09	USP41,MUC19,GPR87,ABCA12,AKR1B10,KRTAP2-3,CYSRT1,FRMPD2,EBI3,PTAFR,MDM2,CYP4F3,TNFRSF10C,INPP5D,KLHDC7A,GJB5,RPS27L,EPS8L2,SESN1,SERPINB5,FAS,PRDM1,C1ORF116,HYPK,RGS16,ACER2,SH2D3A,TRIAP1,FAM98C,TNFRSF10B,BAX,CMBL,TNFRSF10A,NLRP1,S100A2,TAP1,DHRS3,TGFA,APOBEC3C,ISCU,AXL,NDUFAF8,TNFRSF10D,ABHD4,ASCC3,MR1,RNF19B,TRAF4,AMZ2,AEN,CDIP1,GBE1,BLCAP,SLC12A4,ANKRA2,METTL8,PRKAB1,XPC,DCP1B,ESRP2,PPP4R3A,US…
TF:M01656	Factor: p63; motif: RRACATGTCNRGACATGTYY	2.63204e-09	2.63204e-09	MUC19,FLG,CXCR2,NECTIN4,GPR87,ABCA12,AKR1B10,TP53I3,CYSRT1,FRMPD2,MDM2,TNFRSF10C,INPP5D,KLHDC7A,RPS27L,SULF2,EPS8L2,SFN,SESN1,SERPINB5,FAS,LAMB3,PRDM1,DGKA,DDIT4,C1ORF116,CD82,HYPK,RGS16,ACER2,SH2D3A,TRIAP1,HES2,FOSL2,FAM98C,TNFRSF10B,BAX,CMBL,TNFRSF10A,NLRP1,S100A2,MEAK7,NTPCR,KDM4B,FOSL1,PPM1D,TAP1,CLN8,DHRS3,TGFA,ISCU,PROCR,AXL,CCDC90B,ITGA3,NDUFAF8,TNFRSF10D,ABHD4,ASCC3,LMNA,MR1,RNF19B,TRAF4,…
TF:M01655_1	Factor: p53; motif: GGACATGYYCGGACATGYYC; match class: 1	1.04915e-07	1.04915e-07	NECTIN4,GPR87,AKR1B10,TP53I3,CYSRT1,FRMPD2,PTAFR,TNFRSF10C,INPP5D,PHLDA3,EPS8L2,FAS,PLK3,PRDM1,ACER2,TRIAP1,FAM98C,TNFRSF10B,BAX,TNFRSF10A,NLRP1,S100A2,PPM1D,NDUFAF8,TNFRSF10D,ASCC3,AMZ2,AEN,CDIP1,GBE1,PLD6,SLC12A4,METTL8,PRKAB1,SLCO1B3,BLOC1S2,DCP1B,USP15
TF:M01656_1	Factor: p63; motif: RRACATGTCNRGACATGTYY; match class: 1	3.70876e-06	3.70876e-06	CXCR2,NECTIN4,GPR87,ABCA12,AKR1B10,TP53I3,CYSRT1,FRMPD2,MDM2,TNFRSF10C,KLHDC7A,RPS27L,EPS8L2,SFN,SESN1,SERPINB5,FAS,LAMB3,PRDM1,CD82,RGS16,ACER2,SH2D3A,TRIAP1,FAM98C,TNFRSF10B,BAX,CMBL,TNFRSF10A,NLRP1,S100A2,KDM4B,PPM1D,TAP1,CLN8,DHRS3,ISCU,AXL,NDUFAF8,TNFRSF10D,ABHD4,ASCC3,MR1,RNF19B,AMZ2,AEN,CDIP1,GBE1,SLC12A4,SLCO1B3,XPC,SDC4,TCP11L1,SRA1,BLOC1S2,DCP1B,BNIP3,ESRP2,PSMC4,PPP4R3A,USP15,SCNN1A,MI…
TF:M01652_1	Factor: p53; motif: RGRCWWGYCYNGRCWWGYYY; match class: 1	6.26706e-06	6.26706e-06	COL5A1,CXCR2,NECTIN4,GPR87,ABCA12,AKR1B10,TP53I3,CYSRT1,FRMPD2,EBI3,PTAFR,MDM2,CYP4F3,TNFRSF10C,LAMA3,INPP5D,FDXR,KLHDC7A,GJB5,RPS27L,EPS8L2,GALNT5,SESN1,FAS,ZMAT3,LAMB3,TMEM40,DDIT4,RHOD,KLLN,CD82,INKA2,PGF,HYPK,DDB2,RGS16,CYTH4,ACER2,SLC30A1,ANK1,ELF3,GJB3,TRIAP1,SUSD6,HES2,FAM98C,TNFRSF10B,BAX,CMBL,TNFRSF10A,NLRP1,S100A2,MEAK7,PSTPIP2,NTPCR,RRM2B,TAP1,ADORA2B,LACC1,DHRS3,TGFA,TOB1,APOBEC3C,ISC…
TF:M10023	Factor: p53; motif: NGRCATGYCCAGRCATGYCY	6.78083e-06	6.78083e-06	USP41,CXCR2,NECTIN4,GPR87,AKR1B10,TP53I3,FRMPD2,EBI3,PTAFR,MDM2,CYP4F3,TNFRSF10C,INPP5D,GJB5,RPS27L,EPS8L2,SESN1,SERPINB5,FAS,LAMB3,PRDM1,CEL,CD82,INKA2,HYPK,RGS16,ACER2,ANK1,TRIAP1,FAM98C,TNFRSF10B,BAX,CMBL,EPHA2,TNFRSF10A,NLRP1,S100A2,RRM2B,PPM1D,TAP1,LACC1,DHRS3,APOBEC3C,ISCU,PROCR,NDUFAF8,TNFRSF10D,ASCC3,MR1,RNF19B,TRAF4,AMZ2,AEN,GADD45A,CDIP1,GBE1,BLCAP,SLC12A4,INPP1,METTL8,PRKAB1,MICALL1,DC…
TF:M01655	Factor: p53; motif: GGACATGYYCGGACATGYYC	9.60512e-06	9.60512e-06	USP41,NECTIN4,GPR87,ABCA12,AKR1B10,TP53I3,CYSRT1,FRMPD2,PTAFR,MDM2,CYP4F3,TNFRSF10C,INPP5D,KLHDC7A,BTBD19,PHLDA3,GJB5,RPS27L,EPS8L2,SESN1,SERPINB5,FAS,ZMAT3,PLK3,PRDM1,DDIT4,KLLN,LOXL4,FHL2,HYPK,ACER2,ANK1,SH2D3A,TRIAP1,ZNF79,FAM98C,TNFRSF10B,BAX,CMBL,EPHA2,TNFRSF10A,NLRP1,S100A2,RRM2B,PPM1D,TAP1,LACC1,ISCU,PROCR,NDUFAF8,TNFRSF10D,ABHD4,ASCC3,MR1,TRAF4,AMZ2,AEN,CDIP1,C11ORF68,GBE1,PLD6,MORC2,SLC1…
TF:M01652	Factor: p53; motif: RGRCWWGYCYNGRCWWGYYY	1.0868e-05	1.0868e-05	USP41,COL5A1,RIMS4,CXCR2,NECTIN4,GPR87,ABCA12,AKR1B10,CDKN1A,TP53I3,CYSRT1,FRMPD2,EBI3,PTAFR,MDM2,CPA4,CYP4F3,TNFRSF10C,LAMA3,TAGLN,INPP5D,FDXR,KLHDC7A,BTBD19,PHLDA3,GJB5,RPS27L,TP53INP1,EPS8L2,GALNT5,SESN1,SERPINB5,FAS,ZMAT3,LAMB3,PLK3,TMEM40,PRDM1,DDIT4,KRT19,RHOD,KLLN,CD82,INKA2,PGF,HYPK,DDB2,RGS16,CYTH4,ACER2,SLC30A1,ANK1,ELF3,FAM120C,GJB3,TIGAR,TRIAP1,SUSD6,PTPRE,ZNF79,HES2,FOSL2,FAM98C,TNFR…
TF:M07232	Factor: TP53; motif: RCATGYCCAGACATG	1.25497e-05	1.25497e-05	USP41,MUC19,NECTIN4,GPR87,TP53I3,FRMPD2,EBI3,PTAFR,MDM2,TNFRSF10C,BTG2,INPP5D,GJB5,RPS27L,SULF2,EPS8L2,SERPINB5,FAS,ZMAT3,PRDM1,CEL,C1ORF116,INKA2,HYPK,RGS16,ACER2,SH2D3A,TRIAP1,FAM98C,TNFRSF10B,BAX,CMBL,TNFRSF10A,NLRP1,S100A2,NTPCR,RRM2B,PPM1D,TAP1,DHRS3,TGFA,APOBEC3C,ISCU,PROCR,AXL,NDUFAF8,TNFRSF10D,ASCC3,MR1,RNF19B,TRAF4,AMZ2,AEN,GADD45A,AMPD3,BLCAP,SLC12A4,ANKRA2,PRKAB1,CAV2,DCP1B,BNIP3,PPP4R…
TF:M10023_1	Factor: p53; motif: NGRCATGYCCAGRCATGYCY; match class: 1	1.39269e-05	1.39269e-05	GPR87,TP53I3,FRMPD2,TNFRSF10C,RPS27L,EPS8L2,TRIAP1,TNFRSF10B,BAX,TNFRSF10A,NLRP1,S100A2,NDUFAF8,TRAF4,AMZ2,AEN,GBE1,SLC12A4,METTL8,DCP1B,PPP4R3A,USP15
TF:M07053	Factor: P53; motif: NNACAWGCCYN	0.000259239	0.000259239	CBSL,RIMS4,HRNR,CXCR2,NECTIN4,ABCA12,CYSRT1,PTAFR,CPA4,CYP4F3,TNFRSF10C,INPP5D,FDXR,BTBD19,GJB5,RPS27L,EFCAB10,GJB4,TP53INP1,PHYHIP,EPS8L2,GALNT5,FAS,LAMB3,PLK3,CEL,DGKA,EMP1,KLLN,INKA2,CYFIP2,PGF,DDB2,ACER2,SLC30A1,ZNF79,PLK2,TNFRSF10B,BAX,CMBL,EPHA2,TNFRSF10A,EFNB1,S100A2,PSTPIP2,FOSL1,TAP1,ADORA2B,TCEA3,MYEOV,TGFA,ISCU,CCDC90B,EPHB3,NDUFAF8,DRAM1,TNFRSF10D,TINAGL1,MORN4,AEN,PLD6,SLC12A4,EHD2,I…
TF:M09644_1	Factor: p73; motif: NGRCATGYYTGNRCWTGYYN; match class: 1	0.000464873	0.000464873	USP41,TP53I3,PTAFR,FDXR,GJB5,RPS27L,EPS8L2,PLK3,CD82,TRIAP1,BAX,NLRP1,S100A2,DHRS3,CCDC90B,NDUFAF8,ASCC3,TRAF4,AMZ2,AEN,SLC12A4,CAV2,PPP4R3A
TF:M10025	Factor: p73; motif: NNRCAWGYCCARRCWTGYC	0.000575959	0.000575959	USP41,MUC19,SCO2,CXCR2,NECTIN4,GPR87,ABCA12,TP53I3,FER1L6,CYSRT1,FRMPD2,EBI3,PTAFR,MDM2,CPA4,CYP4F3,TNFRSF10C,BTG2,HKDC1,INPP5D,FDXR,KLHDC7A,GJB5,RPS27L,EPS8L2,RINL,SESN1,SERPINB5,FAS,LAMB3,PLK3,TMEM40,PRDM1,CEL,DGKA,DDIT4,KLLN,CD82,LOXL4,INKA2,FHL2,HYPK,DDB2,RGS16,ACER2,ELF3,TIGAR,TRIAP1,PTPRE,ZNF79,IGFBP6,HES2,FAM98C,TNFRSF10B,BAX,CMBL,EPHA2,TNFRSF10A,TMEM63B,EFNB1,NLRP1,S100A2,MEAK7,NTPCR,KDM4…
TF:M09642	Factor: p53; motif: RGRCATGTCTGGRCATGYCN	0.000693029	0.000693029	USP41,GPR87,TP53I3,EBI3,PTAFR,MDM2,TNFRSF10C,GJB5,RPS27L,EPS8L2,FAS,LAMB3,PLK3,PRDM1,CEL,DGKA,HYPK,RGS16,ACER2,TIGAR,TRIAP1,FAM98C,TNFRSF10B,BAX,CMBL,TNFRSF10A,NLRP1,S100A2,PROCR,CCDC90B,NDUFAF8,TNFRSF10D,ASCC3,TRAF4,AMZ2,AEN,BLCAP,SLC12A4,INPP1,PRKAB1,CAV2,DCP1B,PPP4R3A,USP15
TF:M00034	Factor: p53; motif: GGACATGCCCGGGCATGTCY	0.00105495	0.00105495	USP41,AKR1B10,CDKN1A,KRTAP2-3,TP53I3,CYSRT1,FRMPD2,PTAFR,CYP4F3,TNFRSF10C,INPP5D,FDXR,PHLDA3,GJB5,RPS27L,GJB4,TP53INP1,EPS8L2,RINL,SESN1,SERPINB5,ASTN2,FAS,ZMAT3,LAMB3,PLK3,CEL,KRT19,KLLN,CD82,LOXL4,INKA2,ACER2,ANK1,ELF3,TRIAP1,ZNF79,TNFRSF10B,BAX,TNFRSF10A,NLRP1,S100A2,POLH,FOSL1,PPM1D,TAP1,ADORA2B,TCEA3,ARRDC4,LACC1,APOBEC3C,AXL,EPHB3,NDUFAF8,RGS20,DRAM1,TNFRSF10D,ABHD4,ASCC3,TRAF4,AMZ2,BCL2L1,…
TF:M07054	Factor: P53; motif: NNNNNACAWGCCYNNN	0.00958371	0.00958371	CBSL,RIMS4,NECTIN4,ABCA12,CYSRT1,EBI3,TNFRSF10C,INPP5D,KLHDC7A,RPS27L,EFCAB10,TP53INP1,EPS8L2,GALNT5,FAS,LAMB3,EPN3,PLK3,CEL,KLLN,INKA2,DDB2,SLC30A1,ZNF79,TNFRSF10B,BAX,CMBL,EPHA2,TNFRSF10A,EFNB1,S100A2,FOSL1,ADORA2B,APOBEC3C,AXL,NDUFAF8,DRAM1,TNFRSF10D,TINAGL1,MORN4,AEN,C11ORF68,NADSYN1,EHD2,INPP1,ANKRA2,CAV1,TEP1,FBXO22,CCDC86,YBX3,MCC,BLOC1S2,DCP1B,BNIP3,GPN2,PSMC4,PPP4R3A,CMIP,USP15,SCNN1A,PL…
TF:M09644	Factor: p73; motif: NGRCATGYYTGNRCWTGYYN	0.0105762	0.0105762	USP41,CXCR2,NECTIN4,GPR87,TP53I3,FER1L6,EBI3,PTAFR,MDM2,CPA4,TNFRSF10C,BTG2,INPP5D,FDXR,KLHDC7A,GJB5,RPS27L,EPS8L2,FAS,PLK3,CEL,DGKA,EMP1,KLLN,CD82,INKA2,HYPK,RGS16,TIGAR,TRIAP1,FAM98C,TNFRSF10B,BAX,CMBL,EPHA2,TNFRSF10A,EFNB1,NLRP1,S100A2,NTPCR,KDM4B,TAP1,LACC1,DHRS3,PROCR,CCDC90B,NDUFAF8,TNFRSF10D,ASCC3,MR1,RNF19B,TRAF4,AMZ2,AEN,CDIP1,C11ORF68,BLCAP,SLC12A4,INPP1,ANKRA2,S100A11,METTL8,PRKAB1,CAV…
TF:M00034_1	Factor: p53; motif: GGACATGCCCGGGCATGTCY; match class: 1	0.0155645	0.0155645	USP41,AKR1B10,TP53I3,CYSRT1,FRMPD2,PTAFR,TNFRSF10C,INPP5D,FDXR,PHLDA3,GJB4,EPS8L2,SERPINB5,ASTN2,FAS,KRT19,KLLN,ACER2,ANK1,TRIAP1,ZNF79,TNFRSF10B,BAX,TNFRSF10A,NLRP1,S100A2,PPM1D,TAP1,ADORA2B,LACC1,APOBEC3C,NDUFAF8,DRAM1,TNFRSF10D,ASCC3,TRAF4,AMZ2,AEN,CDIP1,ADM,BLCAP,PLD6,SLC12A4,INPP1,ANKRA2,METTL8,PRKAB1,SLCO1B3,CAV2,FBXO22,MCC,DCP1B,ESRP2,PPP4R3A,USP15,MINDY3,DYNLT1
TF:M10024	Factor: p63; motif: NRCAWGYCCAGRCWTGYNN	0.0252037	0.0252037	USP41,CYSRT1,FRMPD2,EBI3,MDM2,TNFRSF10C,BTG2,INPP5D,FDXR,KLHDC7A,GJB5,RPS27L,EPS8L2,SERPINB5,FAS,ZMAT3,CEL,CD82,INKA2,HYPK,RGS16,FAM120C,TRIAP1,SUSD6,FAM98C,TNFRSF10B,BAX,CMBL,TNFRSF10A,NLRP1,S100A2,NTPCR,TAP1,DHRS3,APOBEC3C,PROCR,TNFRSF10D,ASCC3,MR1,TINAGL1,RNF19B,TRAF4,AMZ2,AEN,ADM,C11ORF68,BLCAP,SLC12A4,ANKRA2,METTL8,PRKAB1,DCP1B,BNIP3,SLC45A3,PPP4R3A,USP15,MINDY3,NME1
HPA.ID	Description	p.Val	FDR	Genes
HPA:0460662	skin 1; keratinocytes[≥Medium]	0.00129657	0.00129657	FLG,NECTIN4,CYSRT1,MDM2,PHLDA3,GJB4,SULF2,EPS8L2,SFN,SERPINB5,PLK3,TMEM40,PRDM1,DGKA,DDIT4,C1ORF116,KRT15,DDB2,CYTH4,TIGAR,PLK2,FOSL2,FAM98C,TNFRSF10B,BAX,NLRP1,S100A2,MEAK7,POLH,DUSP14,TAP1,TCEA3,ARRDC4,TGFA,TOB1,ISCU,CCDC90B,ITGA3,EPHB3,AVPI1,ASCC3,LMNA,TINAGL1,RNF19B,CDIP1,PRKX,ADM,MORC2,SLC12A4,CAV1,S100A11,PRKAB1,CAV2,SYTL3,SEC14L2,XPC,MICALL1,SDC4,UBC,TCP11L1,CCDC86,SRA1,EZR,HSPB8,MCC,DCP1B…
HPA:0600221	tonsil; squamous epithelial cells[≥Low]	0.0456913	0.0456913	FLG,NECTIN4,CDKN1A,TP53I3,CYSRT1,PTAFR,MDM2,HKDC1,SULF2,EPS8L2,GALNT5,SFN,SERPINB5,ZMAT3,LAMB3,EPN3,PLK3,TMEM40,DGKA,DDIT4,KRT19,C1ORF116,CD82,INKA2,KRT15,DDB2,CYTH4,ELF3,TIGAR,TRIAP1,PTPRE,PLK2,FOSL2,FAM98C,TNFRSF10B,BAX,TNFRSF10A,NLRP1,S100A2,MEAK7,ALDH1A3,PSTPIP2,POLH,DUSP14,RRM2B,FOSL1,PPM1D,TAP1,TCEA3,PTGES,DHRS3,TGFA,TOB1,APOBEC3C,ISCU,PROCR,CCDC90B,ITGA3,EPHB3,AVPI1,ASCC3,LMNA,TINAGL1,RNF1…
HP.ID	Description	p.Val	FDR	Genes
HP:0000962	Hyperkeratosis	0.000206749	0.000206749	NECTIN4,ABCA12,LAMA3,GJB4,LAMB3,KLLN,FHL2,DDB2,GJB3,COL12A1,NLRP1,LMNA,XPC,NEU1,FUCA1
HP:0002860	Squamous cell carcinoma	0.00102804	0.00102804	LAMA3,LAMB3,DDB2,TNFRSF10B,NLRP1,POLH,LMNA,XPC
HP:0011368	Epidermal thickening	0.00151743	0.00151743	FLG,NECTIN4,ABCA12,LAMA3,GJB4,LAMB3,KLLN,FHL2,DDB2,GJB3,COL12A1,NLRP1,LMNA,CAV1,XPC,NEU1,FUCA1
HP:0008069	Neoplasm of the skin	0.00245689	0.00245689	LAMA3,GJB4,FAS,LAMB3,KLLN,DDB2,GJB3,TNFRSF10B,NLRP1,POLH,LMNA,XPC
HP:0000621	Entropion	0.00475788	0.00475788	DDB2,ALDH1A3,POLH,LMNA,XPC
HP:0001072	Thickened skin	0.00747558	0.00747558	FLG,NECTIN4,ABCA12,LAMA3,GJB4,LAMB3,KLLN,FHL2,DDB2,GJB3,COL12A1,NLRP1,LMNA,CAV1,XPC,NEU1,FUCA1
HP:0005595	Generalized hyperkeratosis	0.0371124	0.0371124	KLLN,GJB3,LMNA,FUCA1

## Sheet: DOWN
GO.ID	Description	p.Val	FDR	Genes
GO:0006260	DNA replication	1.19384e-07	1.19384e-07	TICRR,GINS3,RMI2,FEN1,RAD51,GMNN,BRCA1,ORC1,ZGRF1,MCM6,BRIP1,CLSPN,CHAF1A,BARD1,CCNE2,FAM111B
GO:0007049	cell cycle	0.000458954	0.000458954	CCNB1IP1,ZFP36L2,PHF13,KLHL22,HOXA13,HECA,STRADB,TICRR,GINS3,RMI2,FEN1,RAD51,GMNN,BRCA1,MSH6,WEE1,ASNS,ORC1,E2F2,MCM6,BRIP1,STOX1,CLSPN,WDR76,CHAF1A,CCNE2,LRRCC1,MNS1,MYB
GO:0006270	DNA replication initiation	0.0005624	0.0005624	TICRR,GINS3,GMNN,ORC1,MCM6,CCNE2
GO:0006259	DNA metabolic process	0.000765933	0.000765933	CCNB1IP1,BEND3,TICRR,GINS3,RMI2,FEN1,RAD51,UNG,GMNN,BRCA1,MSH6,ORC1,ZGRF1,MCM6,BRIP1,STOX1,CLSPN,CHAF1A,BARD1,CCNE2
GO:0006261	DNA-dependent DNA replication	0.00643981	0.00643981	TICRR,GINS3,FEN1,RAD51,GMNN,ORC1,ZGRF1,MCM6,CCNE2
GO:0051726	regulation of cell cycle	0.0243326	0.0243326	ZFP36L2,KLHL22,HOXA13,HECA,TICRR,RMI2,FEN1,RAD51,GMNN,BRCA1,WEE1,ASNS,ORC1,E2F2,BRIP1,STOX1,CLSPN,WDR76,CCNE2
GO:0085020	protein K6-linked ubiquitination	0.0253338	0.0253338	BRCA1,BARD1,PRKN
GO:0045786	negative regulation of cell cycle	0.0333601	0.0333601	ZFP36L2,KLHL22,HECA,TICRR,RAD51,GMNN,BRCA1,WEE1,ORC1,BRIP1,CLSPN,WDR76
GO:0033314	mitotic DNA replication checkpoint signaling	0.0360431	0.0360431	TICRR,ORC1,CLSPN
GO:0022402	cell cycle process	0.0449896	0.0449896	CCNB1IP1,ZFP36L2,PHF13,KLHL22,HOXA13,TICRR,GINS3,RMI2,FEN1,RAD51,GMNN,BRCA1,MSH6,WEE1,ORC1,MCM6,BRIP1,STOX1,CLSPN,WDR76,CCNE2
GO:0005622	intracellular anatomical structure	1.00811e-05	1.00811e-05	ATF4,CCNB1IP1,CTSH,BCOR,TANK,MYO1D,DGCR8,ORMDL3,UBTF,GCA,ICMT,TXNDC12,MAN2A1,LMO4,ZFP36L2,GLCE,PHF13,ARHGAP18,CLIC4,TIFA,MKX,KLHL22,HACD3,HOXA13,LPAR1,MMD,HADH,PON2,BEND3,PDLIM5,PIGX,ZNF92,HECA,CDCA7,STRADB,CLYBL,TICRR,GINS3,CCDC77,GALNT12,RNF144A,RMI2,ZNF273,FEN1,RAD51,UNG,WASF3,GMNN,BRCA1,GNG4,MSH6,MACROD1,NOD1,ZNF704,CD24,CASP8AP2,WEE1,ASNS,ORC1,ZGRF1,SYTL4,MBOAT1,ST3GAL6,E2F2,OLFM1,DCLK2,ZNF4…
GO:0043229	intracellular organelle	8.2887e-05	8.2887e-05	ATF4,CCNB1IP1,CTSH,BCOR,MYO1D,DGCR8,ORMDL3,UBTF,GCA,ICMT,TXNDC12,MAN2A1,LMO4,ZFP36L2,GLCE,PHF13,ARHGAP18,CLIC4,MKX,KLHL22,HACD3,HOXA13,LPAR1,MMD,HADH,PON2,BEND3,PDLIM5,PIGX,ZNF92,HECA,CDCA7,STRADB,CLYBL,TICRR,GINS3,CCDC77,GALNT12,RNF144A,RMI2,ZNF273,FEN1,RAD51,UNG,WASF3,GMNN,BRCA1,MSH6,MACROD1,NOD1,ZNF704,CD24,CASP8AP2,WEE1,ORC1,SYTL4,MBOAT1,ST3GAL6,E2F2,OLFM1,DCLK2,ZNF443,FHDC1,KCNS3,MCM6,BRIP1,…
GO:0043226	organelle	0.00248591	0.00248591	ATF4,CCNB1IP1,CTSH,BCOR,MYO1D,DGCR8,ORMDL3,UBTF,GCA,ICMT,TXNDC12,MAN2A1,LMO4,ZFP36L2,GLCE,PHF13,ARHGAP18,CLIC4,MKX,KLHL22,HACD3,HOXA13,LPAR1,MMD,HADH,PON2,BEND3,PDLIM5,PIGX,ZNF92,HECA,CDCA7,STRADB,CLYBL,TICRR,GINS3,CCDC77,GALNT12,RNF144A,RMI2,ZNF273,FEN1,RAD51,UNG,WASF3,GMNN,BRCA1,GNG4,MSH6,MACROD1,NOD1,ZNF704,CD24,CASP8AP2,WEE1,ORC1,SYTL4,MBOAT1,ST3GAL6,E2F2,OLFM1,DCLK2,ZNF443,FHDC1,KCNS3,MCM6,B…
GO:0043231	intracellular membrane-bounded organelle	0.00536238	0.00536238	ATF4,CCNB1IP1,CTSH,BCOR,MYO1D,DGCR8,ORMDL3,UBTF,GCA,ICMT,TXNDC12,MAN2A1,LMO4,ZFP36L2,GLCE,PHF13,ARHGAP18,CLIC4,MKX,KLHL22,HACD3,HOXA13,LPAR1,MMD,HADH,PON2,BEND3,PIGX,ZNF92,HECA,CDCA7,STRADB,CLYBL,TICRR,GINS3,GALNT12,RNF144A,RMI2,ZNF273,FEN1,RAD51,UNG,GMNN,BRCA1,MSH6,MACROD1,NOD1,ZNF704,CD24,CASP8AP2,WEE1,ORC1,SYTL4,MBOAT1,ST3GAL6,E2F2,OLFM1,ZNF443,FHDC1,KCNS3,MCM6,BRIP1,IL17RB,SLC1A4,STOX1,ANG,KC…
GO:0031436	BRCA1-BARD1 complex	0.0249522	0.0249522	BRCA1,BARD1
KEGG.ID	Description	p.Val	FDR	Genes
KEGG:03440	Homologous recombination	0.00713426	0.00713426	RAD51,BRCA1,BRIP1,BARD1
KEGG:03460	Fanconi anemia pathway	0.0210418	0.0210418	RMI2,RAD51,BRCA1,BRIP1
KEGG:00062	Fatty acid elongation	0.0389502	0.0389502	HACD3,HADH,HACD4
REAC.ID	Description	p.Val	FDR	Genes
REAC:R-HSA-5693554	Resolution of D-loop Structures through Synthesis-Dependent Strand Annealing (SDSA)	0.000132366	0.000132366	RMI2,RAD51,BRCA1,BRIP1,BARD1
REAC:R-HSA-5693568	Resolution of D-loop Structures through Holliday Junction Intermediates	0.000462839	0.000462839	RMI2,RAD51,BRCA1,BRIP1,BARD1
REAC:R-HSA-5693537	Resolution of D-Loop Structures	0.000540215	0.000540215	RMI2,RAD51,BRCA1,BRIP1,BARD1
REAC:R-HSA-5685938	HDR through Single Strand Annealing (SSA)	0.000834973	0.000834973	RMI2,RAD51,BRCA1,BRIP1,BARD1
REAC:R-HSA-5693616	Presynaptic phase of homologous DNA pairing and strand exchange	0.00109305	0.00109305	RMI2,RAD51,BRCA1,BRIP1,BARD1
REAC:R-HSA-5693579	Homologous DNA Pairing and Strand Exchange	0.00159341	0.00159341	RMI2,RAD51,BRCA1,BRIP1,BARD1
REAC:R-HSA-69481	G2/M Checkpoints	0.00208442	0.00208442	RMI2,BRCA1,WEE1,ORC1,MCM6,BRIP1,CLSPN,BARD1
REAC:R-HSA-69306	DNA Replication	0.00341431	0.00341431	GINS3,FEN1,GMNN,ORC1,E2F2,MCM6,CCNE2
REAC:R-HSA-5693538	Homology Directed Repair	0.0055921	0.0055921	RMI2,FEN1,RAD51,BRCA1,BRIP1,CLSPN,BARD1
REAC:R-HSA-1640170	Cell Cycle	0.0105438	0.0105438	GINS3,RMI2,FEN1,RAD51,GMNN,BRCA1,WEE1,ORC1,E2F2,MCM6,BRIP1,CLSPN,BARD1,CCNE2
REAC:R-HSA-9675135	Diseases of DNA repair	0.0116249	0.0116249	BRCA1,MSH6,BARD1
REAC:R-HSA-9663199	Defective DNA double strand break response due to BRCA1 loss of function	0.0128937	0.0128937	BRCA1,BARD1
REAC:R-HSA-9675136	Diseases of DNA Double-Strand Break Repair	0.0128937	0.0128937	BRCA1,BARD1
REAC:R-HSA-9699150	Defective DNA double strand break response due to BARD1 loss of function	0.0128937	0.0128937	BRCA1,BARD1
REAC:R-HSA-5685942	HDR through Homologous Recombination (HRR)	0.0161763	0.0161763	RMI2,RAD51,BRCA1,BRIP1,BARD1
REAC:R-HSA-69620	Cell Cycle Checkpoints	0.0163105	0.0163105	RMI2,BRCA1,WEE1,ORC1,MCM6,BRIP1,CLSPN,BARD1,CCNE2
REAC:R-HSA-5693532	DNA Double-Strand Break Repair	0.0191415	0.0191415	RMI2,FEN1,RAD51,BRCA1,BRIP1,CLSPN,BARD1
REAC:R-HSA-5693567	HDR through Homologous Recombination (HRR) or Single Strand Annealing (SSA)	0.0439309	0.0439309	RMI2,RAD51,BRCA1,BRIP1,CLSPN,BARD1
WP.ID	Description	p.Val	FDR	Genes
WP:WP2446	Retinoblastoma Gene in Cancer	5.71159e-05	5.71159e-05	MSH6,WEE1,ORC1,E2F2,MCM6,BARD1,CCNE2
WP:WP4016	DNA IR-damage and cellular response via ATR	0.000610373	0.000610373	FEN1,RAD51,BRCA1,BRIP1,CLSPN,BARD1
WP:WP45	G1 to S cell cycle control	0.00305258	0.00305258	WEE1,ORC1,E2F2,MCM6,CCNE2
WP:WP4946	DNA Repair Pathways Full Network	0.00582841	0.00582841	FEN1,RAD51,UNG,BRCA1,MSH6,BRIP1
WP:WP1984	Integrated Breast Cancer Pathway	0.0232075	0.0232075	CCNB1IP1,RAD51,BRCA1,MSH6,WEE1,BARD1
TF.ID	Description	p.Val	FDR	Genes
TF:M00920_1	Factor: E2F; motif: NKCGCGCSAAAN; match class: 1	4.99993e-10	4.99993e-10	BCOR,ICMT,ZFP36L2,GLCE,KLHL22,HOXA13,LPAR1,BEND3,ZNF92,HECA,CDCA7,GINS3,CCDC77,GALNT12,RMI2,ZNF273,RAD51,UNG,GNG4,NOD1,CASP8AP2,ORC1,ZGRF1,E2F2,LYPD6,MCM6,IL17RB,SLC1A4,STOX1,CLSPN,CHAF1A,ZNF367
TF:M00431_1	Factor: E2F-1; motif: TTTSGCGS; match class: 1	1.84188e-09	1.84188e-09	DGCR8,ICMT,TXNDC12,MAN2A1,ZFP36L2,KLHL23,PHF13,CLIC4,HACD3,HOXA13,LPAR1,BEND3,ZNF92,HECA,CDCA7,GINS3,CCDC77,RNF144A,ZNF273,FEN1,UNG,GMNN,GNG4,MSH6,NOD1,CASP8AP2,ASNS,ORC1,MBOAT1,E2F2,ZNF443,LYPD6,MCM6,IL17RB,SLC1A4,STOX1,CLSPN,CHAF1A,ZNF367,RPL22L1,MYB
TF:M07250_1	Factor: E2F-1; motif: NNNSSCGCSAANN; match class: 1	2.93414e-09	2.93414e-09	ATF4,BCOR,MYO1D,DGCR8,GCA,ICMT,TXNDC12,ZFP36L2,GLCE,KLHL23,PHF13,TIFA,TMCO3,KLHL22,HACD3,HOXA13,LPAR1,HADH,BEND3,TSPAN13,ZNF92,HECA,CDCA7,GINS3,CCDC77,GALNT12,RNF144A,KRCC1,ZNF273,FEN1,UNG,WASF3,GMNN,GNG4,MSH6,MACROD1,NOD1,ZNF704,CASP8AP2,ASNS,ORC1,ZGRF1,MBOAT1,E2F2,OLFM1,ZNF443,LYPD6,IMPA2,MCM6,IL17RB,SLC1A4,STOX1,KCNQ1,CLSPN,CHAF1A,BARD1,CCNE2,PEG10,ZNF367,TMSB15A,AGA,RPL22L1,MYB,ATP8A1,PDZD2
TF:M00427_1	Factor: E2F; motif: TTTSGCGS; match class: 1	6.28815e-09	6.28815e-09	ATF4,CCNB1IP1,BCOR,DGCR8,ICMT,TXNDC12,MAN2A1,ZFP36L2,GLCE,KLHL23,PHF13,ARHGAP18,CLIC4,KLHL22,HACD3,HOXA13,LPAR1,BEND3,ZNF92,HECA,CDCA7,GINS3,CCDC77,GALNT12,RNF144A,RMI2,ZNF273,FEN1,UNG,GMNN,GNG4,MSH6,NOD1,CASP8AP2,WEE1,ASNS,ORC1,ZGRF1,MBOAT1,E2F2,DCLK2,ZNF443,LYPD6,MCM6,IL17RB,SLC1A4,STOX1,CLSPN,CHAF1A,CCNE2,ZNF367,RPL22L1,MYB
TF:M00740_1	Factor: Rb:E2F-1:DP-1; motif: TTTSGCGC; match class: 1	1.09719e-08	1.09719e-08	ATF4,BCOR,MYO1D,DGCR8,ICMT,TXNDC12,MAN2A1,ZFP36L2,KLHL23,PHF13,ARHGAP18,CLIC4,HACD3,HOXA13,LPAR1,BEND3,ZNF92,HECA,CDCA7,GINS3,CCDC77,GALNT12,RNF144A,RMI2,ZNF273,FEN1,RAD51,UNG,GNG4,MSH6,NOD1,CASP8AP2,WEE1,ASNS,ORC1,ZGRF1,SYTL4,MBOAT1,E2F2,OLFM1,DCLK2,LYPD6,MCM6,IL17RB,SLC1A4,STOX1,CLSPN,CHAF1A,SESTD1,CCNE2,PEG10,ZNF367,AGA,RPL22L1,MYB,EFCAB6,PRKN,PDZD2
TF:M00919_1	Factor: E2F; motif: NCSCGCSAAAN; match class: 1	1.61958e-07	1.61958e-07	BCOR,ICMT,GLCE,PHF13,KLHL22,LPAR1,BEND3,ZNF92,HECA,CDCA7,GINS3,CCDC77,GALNT12,RMI2,ZNF273,FEN1,UNG,GNG4,NOD1,CASP8AP2,ORC1,ZGRF1,E2F2,LYPD6,MCM6,IL17RB,SLC1A4,STOX1,CLSPN,CHAF1A,ZNF367
TF:M00920	Factor: E2F; motif: NKCGCGCSAAAN	1.73891e-07	1.73891e-07	CCNB1IP1,CTSH,BCOR,MYO1D,DGCR8,GCA,ICMT,MAN2A1,ZFP36L2,GLCE,KLHL23,PHF13,ARHGAP18,KLHL22,HACD3,HOXA13,LPAR1,HADH,BEND3,ZNF92,HECA,CDCA7,TICRR,GINS3,CCDC77,GALNT12,RMI2,ZNF273,FEN1,RAD51,UNG,GMNN,GNG4,MSH6,MACROD1,NOD1,ZNF704,CASP8AP2,WEE1,ASNS,ORC1,ZGRF1,MBOAT1,E2F2,OLFM1,ZNF443,LYPD6,MCM6,IL17RB,SLC1A4,STOX1,KCNQ1,CLSPN,WDR76,CHAF1A,MNS1,PEG10,ZNF367,FAM111B,MYB,EFCAB6,PDZD2,HACD4
TF:M00918	Factor: E2F; motif: TTTSGCGSG	3.15458e-07	3.15458e-07	CCNB1IP1,BCOR,MYO1D,GCA,ICMT,MAN2A1,ZFP36L2,GLCE,KLHL23,PHF13,ARHGAP18,MKX,KLHL22,HACD3,HOXA13,LPAR1,HADH,BEND3,ZNF92,HECA,CDCA7,TICRR,GINS3,CCDC77,GALNT12,RMI2,ZNF273,FEN1,RAD51,UNG,GMNN,GNG4,MSH6,MACROD1,NOD1,ZNF704,CASP8AP2,WEE1,ASNS,ORC1,ZGRF1,MBOAT1,E2F2,OLFM1,ZNF443,LYPD6,MCM6,IL17RB,SLC1A4,STOX1,KCNQ1,CLSPN,WDR76,CHAF1A,MNS1,PEG10,ZNF367,FAM111B,MYB,ATP8A1,EFCAB6,HACD4
TF:M00939_1	Factor: E2F; motif: TTTSGCGSG; match class: 1	3.23847e-07	3.23847e-07	BCOR,ICMT,ZFP36L2,GLCE,PHF13,KLHL22,LPAR1,BEND3,ZNF92,HECA,CDCA7,GINS3,CCDC77,GALNT12,RMI2,ZNF273,FEN1,UNG,GNG4,NOD1,CASP8AP2,ORC1,ZGRF1,E2F2,LYPD6,MCM6,IL17RB,SLC1A4,STOX1,CLSPN,CHAF1A,ZNF367
TF:M09892_1	Factor: E2F-1; motif: NNNNGGCGGGAARN; match class: 1	4.01816e-07	4.01816e-07	ATF4,CTSH,MYO1D,DGCR8,ORMDL3,UBTF,GCA,ICMT,TXNDC12,MAN2A1,LRRC20,LMO4,ZFP36L2,GLCE,KLHL23,PHF13,CLIC4,TIFA,MKX,TMCO3,KLHL22,HACD3,LPAR1,MMD,PON2,BEND3,TSPAN13,PIGX,CDCA7,STRADB,CLYBL,TICRR,GALNT12,RNF144A,RMI2,KRCC1,FEN1,UNG,WASF3,BRCA1,GNG4,MSH6,MACROD1,NOD1,CD24,CASP8AP2,WEE1,SYTL4,MBOAT1,ST3GAL6,E2F2,OLFM1,DCLK2,ZNF443,LYPD6,IMPA2,KCNS3,IL17RB,SLC1A4,STOX1,KCNQ1,CLSPN,WDR76,CHAF1A,SESTD1,BARD1…
TF:M00738_1	Factor: E2F-4:DP-1; motif: TTTSGCGC; match class: 1	5.19283e-07	5.19283e-07	ATF4,BCOR,MYO1D,GCA,ICMT,TXNDC12,MAN2A1,ZFP36L2,KLHL23,PHF13,ARHGAP18,CLIC4,HACD3,LPAR1,BEND3,ZNF92,HECA,CDCA7,GINS3,CCDC77,GALNT12,RNF144A,RMI2,ZNF273,FEN1,RAD51,UNG,GNG4,MSH6,NOD1,CASP8AP2,WEE1,ASNS,ORC1,ZGRF1,SYTL4,E2F2,OLFM1,LYPD6,MCM6,IL17RB,SLC1A4,STOX1,CLSPN,CHAF1A,SESTD1,PEG10,ZNF367,AGA,RPL22L1,MYB
TF:M00516_1	Factor: E2F-1; motif: TTTSGCGCGMNR; match class: 1	1.04254e-06	1.04254e-06	BCOR,GCA,ICMT,ZFP36L2,KLHL23,PHF13,HACD3,HOXA13,LPAR1,HADH,BEND3,ZNF92,HECA,CDCA7,GINS3,CCDC77,GALNT12,RMI2,ZNF273,RAD51,UNG,GNG4,NOD1,CASP8AP2,ORC1,ZGRF1,E2F2,LYPD6,MCM6,IL17RB,SLC1A4,STOX1,CLSPN,CHAF1A,ZNF367
TF:M00426_1	Factor: E2F; motif: TTTSGCGS; match class: 1	2.31724e-06	2.31724e-06	ATF4,CCNB1IP1,BCOR,MYO1D,DGCR8,ICMT,TXNDC12,MAN2A1,ZFP36L2,GLCE,KLHL23,PHF13,ARHGAP18,TMCO3,KLHL22,HACD3,HOXA13,LPAR1,BEND3,TSPAN13,ZNF92,HECA,CDCA7,TICRR,GINS3,CCDC77,GALNT12,RNF144A,RMI2,ZNF273,FEN1,RAD51,UNG,GMNN,GNG4,MSH6,NOD1,CD24,CASP8AP2,WEE1,ORC1,ZGRF1,MBOAT1,ST3GAL6,E2F2,OLFM1,DCLK2,LYPD6,MCM6,IL17RB,SLC1A4,STOX1,CLSPN,CHAF1A,CCNE2,LRRCC1,PEG10,ZNF367,RPL22L1,MYB,EFCAB6,PDZD2
TF:M00516	Factor: E2F-1; motif: TTTSGCGCGMNR	3.94301e-06	3.94301e-06	ATF4,CCNB1IP1,CTSH,BCOR,MYO1D,DGCR8,GCA,ICMT,MAN2A1,ZFP36L2,GLCE,KLHL23,PHF13,ARHGAP18,KLHL22,HACD3,HOXA13,LPAR1,HADH,BEND3,PIGX,ZNF92,HECA,CDCA7,TICRR,GINS3,CCDC77,GALNT12,RNF144A,RMI2,ZNF273,FEN1,RAD51,UNG,GMNN,GNG4,MSH6,NOD1,CD24,CASP8AP2,WEE1,ASNS,ORC1,ZGRF1,MBOAT1,E2F2,OLFM1,ZNF443,LYPD6,MCM6,IL17RB,SLC1A4,STOX1,KCNQ1,CLSPN,WDR76,CHAF1A,CCNE2,MNS1,PEG10,ZNF367,TMSB15A,RPL22L1,FAM111B,MYB,EFC…
TF:M00431	Factor: E2F-1; motif: TTTSGCGS	4.22401e-06	4.22401e-06	CCNB1IP1,CTSH,BCOR,DGCR8,GCA,ICMT,TXNDC12,MAN2A1,ZFP36L2,GLCE,KLHL23,PHF13,CLIC4,TMCO3,KLHL22,HACD3,HOXA13,LPAR1,HADH,BEND3,ZNF92,HECA,CDCA7,TICRR,GINS3,CCDC77,GALNT12,RNF144A,RMI2,ZNF273,FEN1,RAD51,UNG,GMNN,GNG4,MSH6,NOD1,CD24,CASP8AP2,WEE1,ASNS,ORC1,ZGRF1,SYTL4,MBOAT1,ST3GAL6,E2F2,OLFM1,DCLK2,ZNF443,LYPD6,IMPA2,KCNS3,MCM6,IL17RB,SLC1A4,STOX1,KCNQ1,CLSPN,CHAF1A,CCNE2,LRRCC1,MNS1,PEG10,ZNF367,TMS…
TF:M00425	Factor: E2F; motif: TTTCGCGC	5.73171e-06	5.73171e-06	ATF4,CCNB1IP1,CTSH,BCOR,MYO1D,DGCR8,ORMDL3,GCA,ICMT,TXNDC12,MAN2A1,LRRC20,LMO4,ZFP36L2,GLCE,KLHL23,PHF13,ARHGAP18,CLIC4,TMCO3,KLHL22,HACD3,HOXA13,LPAR1,MMD,HADH,BEND3,TSPAN13,PIGX,ZNF92,HECA,CDCA7,TICRR,GINS3,CCDC77,GALNT12,RNF144A,RMI2,KRCC1,ZNF273,FEN1,RAD51,UNG,WASF3,GMNN,BRCA1,GNG4,MSH6,MACROD1,NOD1,ZNF704,CD24,CASP8AP2,WEE1,ASNS,ORC1,ZGRF1,MBOAT1,ST3GAL6,E2F2,OLFM1,DCLK2,ZNF443,LYPD6,IMPA2,M…
TF:M00919	Factor: E2F; motif: NCSCGCSAAAN	7.01977e-06	7.01977e-06	CCNB1IP1,CTSH,BCOR,MYO1D,GCA,ICMT,MAN2A1,ZFP36L2,GLCE,KLHL23,PHF13,ARHGAP18,KLHL22,HACD3,HOXA13,LPAR1,HADH,BEND3,ZNF92,HECA,CDCA7,TICRR,GINS3,CCDC77,GALNT12,RMI2,KRCC1,ZNF273,FEN1,RAD51,UNG,GMNN,GNG4,MSH6,MACROD1,NOD1,ZNF704,CASP8AP2,WEE1,ASNS,ORC1,ZGRF1,MBOAT1,E2F2,OLFM1,ZNF443,LYPD6,MCM6,IL17RB,SLC1A4,STOX1,KCNQ1,CLSPN,WDR76,CHAF1A,MNS1,PEG10,ZNF367,FAM111B,MYB,ATP8A1,EFCAB6,HACD4
TF:M00739	Factor: E2F-4:DP-2; motif: TTTCSCGC	1.70218e-05	1.70218e-05	CCNB1IP1,MYO1D,DGCR8,UBTF,GCA,TXNDC12,MAN2A1,ZFP36L2,KLHL23,PHF13,ARHGAP18,CLIC4,TMCO3,LPAR1,MMD,HADH,BEND3,PIGX,CDCA7,GINS3,CCDC77,GALNT12,RNF144A,RMI2,KRCC1,FEN1,RAD51,UNG,GMNN,BRCA1,GNG4,MSH6,NOD1,CASP8AP2,WEE1,SYTL4,MBOAT1,E2F2,DCLK2,KCNS3,MCM6,IL17RB,SLC1A4,CLSPN,CHAF1A,SESTD1,BARD1,LRRCC1,MNS1,PEG10,IQGAP2,ZNF367,TMSB15A,AGA,EBF4,RPL22L1,MYB,EFCAB6,PDZD2
TF:M00425_1	Factor: E2F; motif: TTTCGCGC; match class: 1	2.30552e-05	2.30552e-05	ATF4,BCOR,DGCR8,ICMT,TXNDC12,ZFP36L2,GLCE,KLHL23,PHF13,ARHGAP18,KLHL22,HACD3,HOXA13,LPAR1,BEND3,TSPAN13,ZNF92,HECA,CDCA7,GINS3,CCDC77,GALNT12,RNF144A,RMI2,ZNF273,FEN1,RAD51,UNG,WASF3,GMNN,GNG4,MSH6,NOD1,ZNF704,CD24,CASP8AP2,ASNS,ORC1,ZGRF1,MBOAT1,E2F2,ZNF443,LYPD6,MCM6,IL17RB,SLC1A4,STOX1,CLSPN,CHAF1A,CCNE2,LRRCC1,PEG10,ZNF367,TMSB15A,AGA,EFCAB6,PDZD2
TF:M00427	Factor: E2F; motif: TTTSGCGS	4.36423e-05	4.36423e-05	ATF4,CCNB1IP1,CTSH,BCOR,MYO1D,DGCR8,GCA,ICMT,TXNDC12,MAN2A1,ZFP36L2,GLCE,KLHL23,PHF13,ARHGAP18,CLIC4,TMCO3,KLHL22,HACD3,HOXA13,LPAR1,HADH,BEND3,TSPAN13,ZNF92,HECA,CDCA7,TICRR,GINS3,CCDC77,GALNT12,RNF144A,RMI2,ZNF273,FEN1,RAD51,UNG,GMNN,GNG4,MSH6,MACROD1,NOD1,ZNF704,CD24,CASP8AP2,WEE1,ASNS,ORC1,ZGRF1,SYTL4,MBOAT1,ST3GAL6,E2F2,OLFM1,DCLK2,ZNF443,LYPD6,IMPA2,KCNS3,MCM6,IL17RB,SLC1A4,STOX1,KCNQ1,CLSP…
TF:M00939	Factor: E2F; motif: TTTSGCGSG	5.01015e-05	5.01015e-05	CCNB1IP1,CTSH,BCOR,MYO1D,GCA,ICMT,MAN2A1,ZFP36L2,GLCE,KLHL23,PHF13,ARHGAP18,KLHL22,HACD3,HOXA13,LPAR1,HADH,BEND3,ZNF92,HECA,CDCA7,TICRR,GINS3,CCDC77,GALNT12,RMI2,KRCC1,ZNF273,FEN1,RAD51,UNG,GMNN,GNG4,MSH6,MACROD1,NOD1,ZNF704,CASP8AP2,WEE1,ASNS,ORC1,ZGRF1,MBOAT1,E2F2,OLFM1,ZNF443,LYPD6,MCM6,IL17RB,SLC1A4,STOX1,KCNQ1,CLSPN,WDR76,CHAF1A,MNS1,PEG10,ZNF367,FAM111B,MYB,ATP8A1,EFCAB6,HACD4
TF:M00938	Factor: E2F-1; motif: TTGGCGCGRAANNGNM	5.57555e-05	5.57555e-05	ATF4,BCOR,TANK,MYO1D,DGCR8,MAN2A1,LRRC20,GLCE,CLIC4,TIFA,MKX,TMCO3,KLHL22,HACD3,HOXA13,LPAR1,MMD,HADH,BEND3,HECA,CDCA7,STRADB,TICRR,GALNT12,RNF144A,RMI2,RAD51,UNG,WASF3,GMNN,BRCA1,GNG4,MSH6,MACROD1,NOD1,CD24,CASP8AP2,WEE1,ORC1,MBOAT1,ST3GAL6,E2F2,DCLK2,LYPD6,MCM6,BRIP1,IL17RB,SLC1A4,STOX1,KCNQ1,CLSPN,CHAF1A,SESTD1,BARD1,CCNE2,LRRCC1,PEG10,IQGAP2,ZNF367,TMSB15A,AGA,EBF4,RPL22L1,MYB,ATP8A1,EFCAB6,P…
TF:M04823_1	Factor: E2F-4; motif: NNTTCCCGCCNN; match class: 1	5.59812e-05	5.59812e-05	ATF4,CTSH,MYO1D,DGCR8,ORMDL3,UBTF,TXNDC12,MAN2A1,LRRC20,LMO4,ZFP36L2,GLCE,KLHL23,PHF13,CLIC4,TIFA,MKX,TMCO3,KLHL22,HACD3,LPAR1,MMD,PON2,BEND3,TSPAN13,PIGX,CDCA7,STRADB,TICRR,GALNT12,RNF144A,RMI2,KRCC1,WASF3,BRCA1,GNG4,MSH6,MACROD1,NOD1,CASP8AP2,WEE1,SYTL4,MBOAT1,ST3GAL6,OLFM1,DCLK2,ZNF443,LYPD6,IMPA2,KCNS3,IL17RB,SLC1A4,STOX1,CLSPN,WDR76,CHAF1A,SESTD1,BARD1,CCNE2,LRRCC1,MNS1,IQGAP2,ZNF367,AGA,EBF…
TF:M07395	Factor: Sp1; motif: NGGGGCGGGGN	7.1604e-05	7.1604e-05	ATF4,CTSH,BCOR,TANK,MYO1D,DGCR8,ORMDL3,UBTF,GCA,ICMT,TXNDC12,MAN2A1,LRRC20,LMO4,ZFP36L2,GLCE,KLHL23,PHF13,ARHGAP18,CLIC4,TIFA,TMCO3,KLHL22,HACD3,HOXA13,LPAR1,MMD,HADH,BEND3,TSPAN13,PIGX,ZNF92,HECA,CDCA7,CLYBL,GALNT12,RNF144A,RMI2,KRCC1,ZNF273,UNG,WASF3,GMNN,BRCA1,GNG4,MSH6,MACROD1,NOD1,ZNF704,CD24,CASP8AP2,WEE1,ASNS,ORC1,ZGRF1,SYTL4,MBOAT1,ST3GAL6,OLFM1,DCLK2,ZNF443,IMPA2,KCNS3,MCM6,SLC1A4,STOX1,…
TF:M00196	Factor: Sp1; motif: NGGGGGCGGGGYN	7.37347e-05	7.37347e-05	ATF4,CTSH,BCOR,TANK,MYO1D,DGCR8,UBTF,GCA,ICMT,TXNDC12,MAN2A1,LRRC20,LMO4,ZFP36L2,GLCE,KLHL23,PHF13,ARHGAP18,CLIC4,TMCO3,KLHL22,HACD3,HOXA13,LPAR1,MMD,HADH,BEND3,TSPAN13,PIGX,ZNF92,HECA,CDCA7,CLYBL,GALNT12,RNF144A,RMI2,KRCC1,ZNF273,UNG,WASF3,GMNN,BRCA1,GNG4,MSH6,MACROD1,NOD1,ZNF704,CD24,CASP8AP2,WEE1,ASNS,ORC1,ZGRF1,SYTL4,MBOAT1,ST3GAL6,OLFM1,DCLK2,ZNF443,IMPA2,KCNS3,MCM6,SLC1A4,STOX1,KCNQ1,CLSPN,…
TF:M07206_1	Factor: E2F-1; motif: NGGGCGGGARV; match class: 1	7.58281e-05	7.58281e-05	ATF4,CTSH,BCOR,TANK,MYO1D,DGCR8,ORMDL3,UBTF,GCA,TXNDC12,MAN2A1,LRRC20,LMO4,ZFP36L2,GLCE,KLHL23,PHF13,CLIC4,TIFA,MKX,TMCO3,KLHL22,HACD3,HOXA13,LPAR1,MMD,PON2,BEND3,TSPAN13,PIGX,HECA,CDCA7,STRADB,CLYBL,TICRR,GINS3,GALNT12,RNF144A,RMI2,KRCC1,FEN1,RAD51,UNG,WASF3,GMNN,BRCA1,GNG4,MSH6,MACROD1,NOD1,ZNF704,WEE1,ORC1,SYTL4,MBOAT1,ST3GAL6,E2F2,OLFM1,DCLK2,ZNF443,LYPD6,IMPA2,KCNS3,MCM6,IL17RB,SLC1A4,STOX1,…
TF:M07250	Factor: E2F-1; motif: NNNSSCGCSAANN	0.000117227	0.000117227	ATF4,CCNB1IP1,CTSH,BCOR,MYO1D,DGCR8,UBTF,GCA,ICMT,TXNDC12,MAN2A1,ZFP36L2,GLCE,KLHL23,PHF13,CLIC4,TIFA,TMCO3,KLHL22,HACD3,HOXA13,LPAR1,HADH,BEND3,TSPAN13,ZNF92,HECA,CDCA7,STRADB,TICRR,GINS3,CCDC77,GALNT12,RNF144A,RMI2,KRCC1,ZNF273,FEN1,RAD51,UNG,WASF3,GMNN,GNG4,MSH6,MACROD1,NOD1,ZNF704,CD24,CASP8AP2,WEE1,ASNS,ORC1,ZGRF1,MBOAT1,ST3GAL6,E2F2,OLFM1,DCLK2,ZNF443,LYPD6,IMPA2,MCM6,IL17RB,SLC1A4,STOX1,KC…
TF:M00918_1	Factor: E2F; motif: TTTSGCGSG; match class: 1	0.00012302	0.00012302	BCOR,ICMT,GLCE,PHF13,LPAR1,BEND3,ZNF92,CDCA7,CCDC77,GALNT12,ZNF273,UNG,NOD1,CASP8AP2,ZGRF1,E2F2,LYPD6,MCM6,IL17RB,SLC1A4,STOX1,CLSPN,CHAF1A,ZNF367
TF:M00803_1	Factor: E2F; motif: GGCGSG; match class: 1	0.000223698	0.000223698	ATF4,CTSH,BCOR,MYO1D,DGCR8,ORMDL3,UBTF,ICMT,MAN2A1,LRRC20,ZFP36L2,GLCE,PHF13,CLIC4,TIFA,MKX,TMCO3,KLHL22,HACD3,HOXA13,LPAR1,MMD,HADH,PON2,BEND3,TSPAN13,PIGX,HECA,CDCA7,STRADB,CLYBL,TICRR,GINS3,CCDC77,GALNT12,RNF144A,RMI2,KRCC1,FEN1,RAD51,UNG,WASF3,GMNN,GNG4,MSH6,MACROD1,NOD1,ZNF704,CD24,CASP8AP2,WEE1,ZGRF1,MBOAT1,ST3GAL6,E2F2,OLFM1,DCLK2,LYPD6,IMPA2,KCNS3,MCM6,IL17RB,SLC1A4,STOX1,KCNQ1,CLSPN,WDR7…
TF:M09894_1	Factor: E2F-4; motif: SNGGGCGGGAANN; match class: 1	0.00023888	0.00023888	ATF4,CTSH,BCOR,TANK,MYO1D,DGCR8,ORMDL3,UBTF,GCA,ICMT,TXNDC12,MAN2A1,LRRC20,LMO4,ZFP36L2,GLCE,KLHL23,PHF13,CLIC4,TIFA,MKX,TMCO3,KLHL22,HACD3,HOXA13,LPAR1,MMD,HADH,PON2,BEND3,TSPAN13,PIGX,ZNF92,HECA,CDCA7,STRADB,CLYBL,TICRR,GINS3,CCDC77,GALNT12,RNF144A,RMI2,KRCC1,ZNF273,FEN1,RAD51,UNG,WASF3,GMNN,BRCA1,GNG4,MSH6,MACROD1,NOD1,ZNF704,CD24,CASP8AP2,WEE1,ASNS,ORC1,ZGRF1,SYTL4,MBOAT1,ST3GAL6,E2F2,OLFM1,D…
TF:M07084	Factor: E2F-4; motif: NGGCGGGAARN	0.000247427	0.000247427	ATF4,CCNB1IP1,CTSH,MYO1D,DGCR8,ORMDL3,UBTF,GCA,ICMT,TXNDC12,MAN2A1,LRRC20,LMO4,ZFP36L2,GLCE,KLHL23,PHF13,CLIC4,TIFA,MKX,TMCO3,KLHL22,HACD3,HOXA13,LPAR1,MMD,PON2,BEND3,PIGX,ZNF92,HECA,CDCA7,STRADB,CLYBL,TICRR,GINS3,GALNT12,RNF144A,RMI2,KRCC1,RAD51,WASF3,GMNN,BRCA1,GNG4,MSH6,MACROD1,ZNF704,CASP8AP2,WEE1,ASNS,ORC1,ZGRF1,SYTL4,MBOAT1,ST3GAL6,E2F2,OLFM1,DCLK2,LYPD6,IMPA2,KCNS3,IL17RB,SLC1A4,STOX1,CLSP…
TF:M00803	Factor: E2F; motif: GGCGSG	0.000286598	0.000286598	ATF4,CTSH,BCOR,MYO1D,DGCR8,ORMDL3,UBTF,GCA,ICMT,MAN2A1,LRRC20,LMO4,ZFP36L2,GLCE,KLHL23,PHF13,CLIC4,TIFA,MKX,TMCO3,KLHL22,HACD3,HOXA13,LPAR1,MMD,HADH,PON2,BEND3,TSPAN13,PIGX,HECA,CDCA7,STRADB,CLYBL,TICRR,GINS3,CCDC77,GALNT12,RNF144A,RMI2,KRCC1,ZNF273,FEN1,RAD51,UNG,WASF3,GMNN,BRCA1,GNG4,MSH6,MACROD1,NOD1,ZNF704,CD24,CASP8AP2,WEE1,ASNS,ORC1,ZGRF1,MBOAT1,ST3GAL6,E2F2,OLFM1,DCLK2,ZNF443,LYPD6,IMPA2,K…
TF:M00736_1	Factor: E2F-1:DP-1; motif: TTTCSCGC; match class: 1	0.000316932	0.000316932	DGCR8,UBTF,GCA,TXNDC12,MAN2A1,LMO4,ZFP36L2,GLCE,PHF13,ARHGAP18,CLIC4,TMCO3,KLHL22,LPAR1,MMD,BEND3,PIGX,CDCA7,GINS3,CCDC77,GALNT12,RNF144A,RAD51,UNG,BRCA1,GNG4,MSH6,CD24,CASP8AP2,WEE1,ASNS,ORC1,SYTL4,MBOAT1,ST3GAL6,E2F2,IMPA2,MCM6,IL17RB,SLC1A4,CLSPN,CHAF1A,SESTD1,BARD1,CCNE2,LRRCC1,MNS1,ZNF367,MYB,PDZD2
TF:M10072	Factor: sp4; motif: NNGNARGRGGCGGRGCNNRR	0.000325083	0.000325083	ATF4,CTSH,BCOR,TANK,MYO1D,DGCR8,ORMDL3,UBTF,GCA,ICMT,TXNDC12,MAN2A1,LRRC20,LMO4,ZFP36L2,GLCE,PHF13,ARHGAP18,CLIC4,TIFA,TMCO3,HACD3,HOXA13,LPAR1,MMD,HADH,PON2,BEND3,TSPAN13,PIGX,ZNF92,HECA,CDCA7,STRADB,CLYBL,CCDC77,GALNT12,RNF144A,RMI2,KRCC1,UNG,WASF3,GMNN,BRCA1,GNG4,MSH6,MACROD1,ZNF704,CD24,CASP8AP2,WEE1,ASNS,ORC1,ZGRF1,SYTL4,MBOAT1,ST3GAL6,OLFM1,DCLK2,LYPD6,IMPA2,KCNS3,MCM6,IL17RB,STOX1,KCNQ1,CL…
TF:M04823	Factor: E2F-4; motif: NNTTCCCGCCNN	0.000455124	0.000455124	ATF4,CCNB1IP1,CTSH,TANK,MYO1D,DGCR8,ORMDL3,UBTF,GCA,ICMT,TXNDC12,MAN2A1,LRRC20,LMO4,ZFP36L2,GLCE,KLHL23,PHF13,CLIC4,TIFA,MKX,TMCO3,KLHL22,HACD3,HOXA13,LPAR1,MMD,PON2,BEND3,TSPAN13,PIGX,ZNF92,HECA,CDCA7,STRADB,CLYBL,TICRR,GINS3,GALNT12,RNF144A,RMI2,KRCC1,FEN1,RAD51,UNG,WASF3,GMNN,BRCA1,GNG4,MSH6,MACROD1,NOD1,ZNF704,CASP8AP2,WEE1,ASNS,ORC1,ZGRF1,SYTL4,MBOAT1,ST3GAL6,E2F2,OLFM1,DCLK2,ZNF443,LYPD6,IM…
TF:M10435	Factor: Sp2; motif: GGGGCGGGG	0.000481248	0.000481248	CTSH,BCOR,TANK,DGCR8,UBTF,GCA,ICMT,TXNDC12,MAN2A1,LRRC20,ZFP36L2,GLCE,PHF13,ARHGAP18,CLIC4,KLHL22,HACD3,HOXA13,LPAR1,MMD,HADH,BEND3,TSPAN13,PIGX,ZNF92,HECA,CDCA7,CLYBL,GALNT12,RNF144A,RMI2,KRCC1,UNG,WASF3,GMNN,BRCA1,GNG4,MSH6,MACROD1,CD24,CASP8AP2,ASNS,ORC1,ZGRF1,SYTL4,MBOAT1,OLFM1,DCLK2,IMPA2,KCNS3,MCM6,STOX1,KCNQ1,CLSPN,SESTD1,BARD1,CCNE2,LRRCC1,MNS1,IQGAP2,ZNF367,TMSB15A,EBF4,MYB,ATP8A1,EFCAB6…
TF:M07063	Factor: Sp1; motif: GGGGCGGGGC	0.000481248	0.000481248	CTSH,BCOR,TANK,DGCR8,UBTF,GCA,ICMT,TXNDC12,MAN2A1,LRRC20,ZFP36L2,GLCE,PHF13,ARHGAP18,CLIC4,KLHL22,HACD3,HOXA13,LPAR1,MMD,HADH,BEND3,TSPAN13,PIGX,ZNF92,HECA,CDCA7,CLYBL,GALNT12,RNF144A,RMI2,KRCC1,UNG,WASF3,GMNN,BRCA1,GNG4,MSH6,MACROD1,CD24,CASP8AP2,ASNS,ORC1,ZGRF1,SYTL4,MBOAT1,OLFM1,DCLK2,IMPA2,KCNS3,MCM6,STOX1,KCNQ1,CLSPN,SESTD1,BARD1,CCNE2,LRRCC1,MNS1,IQGAP2,ZNF367,TMSB15A,EBF4,MYB,ATP8A1,EFCAB6…
TF:M11531_1	Factor: E2F-2; motif: GCGCGCGCGYW; match class: 1	0.000527187	0.000527187	ATF4,CTSH,BCOR,TANK,MYO1D,DGCR8,UBTF,GCA,ICMT,TXNDC12,MAN2A1,LRRC20,LMO4,ZFP36L2,GLCE,KLHL23,PHF13,CLIC4,TIFA,MKX,TMCO3,KLHL22,HACD3,HOXA13,LPAR1,MMD,HADH,PON2,BEND3,TSPAN13,PIGX,ZNF92,HECA,CDCA7,STRADB,CLYBL,TICRR,GINS3,GALNT12,RNF144A,RMI2,KRCC1,ZNF273,FEN1,RAD51,UNG,WASF3,GMNN,BRCA1,GNG4,MSH6,MACROD1,NOD1,ZNF704,CD24,CASP8AP2,WEE1,ASNS,ORC1,ZGRF1,MBOAT1,ST3GAL6,E2F2,OLFM1,DCLK2,ZNF443,LYPD6,IM…
TF:M09970	Factor: KLF3; motif: NNNNNNGGGCGGGGCNNGN	0.000584347	0.000584347	ATF4,CTSH,BCOR,TANK,MYO1D,DGCR8,GCA,ICMT,MAN2A1,LRRC20,LMO4,ZFP36L2,GLCE,PHF13,ARHGAP18,CLIC4,TMCO3,HACD3,LPAR1,MMD,HADH,TSPAN13,PIGX,ZNF92,HECA,CDCA7,CLYBL,GALNT12,RNF144A,RMI2,UNG,GMNN,GNG4,MSH6,MACROD1,NOD1,ZNF704,CD24,CASP8AP2,ASNS,ORC1,SYTL4,MBOAT1,OLFM1,DCLK2,ZNF443,IMPA2,KCNS3,MCM6,STOX1,KCNQ1,CLSPN,SESTD1,BARD1,CCNE2,LRRCC1,MNS1,PEG10,IQGAP2,ZNF367,TMSB15A,AGA,EBF4,MYB,ATP8A1,EFCAB6,PRKN,…
TF:M00932	Factor: Sp1; motif: NNGGGGCGGGGNN	0.000642824	0.000642824	ATF4,CTSH,BCOR,TANK,MYO1D,DGCR8,ORMDL3,UBTF,GCA,ICMT,TXNDC12,MAN2A1,LRRC20,LMO4,ZFP36L2,GLCE,KLHL23,PHF13,ARHGAP18,CLIC4,TMCO3,KLHL22,HACD3,HOXA13,LPAR1,MMD,HADH,BEND3,TSPAN13,PIGX,ZNF92,HECA,CDCA7,CLYBL,GALNT12,RNF144A,RMI2,KRCC1,UNG,WASF3,GMNN,BRCA1,GNG4,MSH6,MACROD1,NOD1,ZNF704,CD24,CASP8AP2,ASNS,ORC1,ZGRF1,SYTL4,MBOAT1,ST3GAL6,OLFM1,DCLK2,ZNF443,IMPA2,KCNS3,MCM6,STOX1,ANG,KCNQ1,CLSPN,SESTD1,B…
TF:M00736	Factor: E2F-1:DP-1; motif: TTTCSCGC	0.000660034	0.000660034	ATF4,CCNB1IP1,CTSH,TANK,MYO1D,DGCR8,ORMDL3,UBTF,GCA,TXNDC12,MAN2A1,LMO4,ZFP36L2,GLCE,KLHL23,PHF13,ARHGAP18,CLIC4,MKX,TMCO3,KLHL22,HACD3,LPAR1,MMD,HADH,BEND3,PIGX,ZNF92,HECA,CDCA7,GINS3,CCDC77,GALNT12,RNF144A,RMI2,KRCC1,ZNF273,FEN1,RAD51,UNG,GMNN,BRCA1,GNG4,MSH6,NOD1,CD24,CASP8AP2,WEE1,ASNS,ORC1,ZGRF1,SYTL4,MBOAT1,ST3GAL6,E2F2,OLFM1,DCLK2,LYPD6,IMPA2,KCNS3,MCM6,IL17RB,SLC1A4,CLSPN,WDR76,CHAF1A,SES…
TF:M11528_1	Factor: E2F-2; motif: NTTTTGGCGCCAWWWN; match class: 1	0.000705098	0.000705098	MYO1D,DGCR8,UBTF,GCA,MAN2A1,LRRC20,ZFP36L2,KLHL23,PHF13,TIFA,HACD3,HOXA13,LPAR1,HADH,BEND3,HECA,CDCA7,GINS3,GALNT12,ZNF273,FEN1,UNG,GMNN,BRCA1,GNG4,NOD1,CASP8AP2,ORC1,MBOAT1,ST3GAL6,E2F2,OLFM1,LYPD6,MCM6,SLC1A4,STOX1,KCNQ1,CLSPN,CHAF1A,MNS1,PEG10,ZNF367,TMSB15A,AGA,RPL22L1,FAM111B,MYB,EFCAB6,PRKN,PDZD2
TF:M07084_1	Factor: E2F-4; motif: NGGCGGGAARN; match class: 1	0.000899868	0.000899868	CTSH,MYO1D,DGCR8,ORMDL3,UBTF,TXNDC12,MAN2A1,LRRC20,LMO4,ZFP36L2,GLCE,PHF13,CLIC4,TIFA,MKX,TMCO3,KLHL22,LPAR1,MMD,PON2,BEND3,PIGX,CDCA7,STRADB,GALNT12,RNF144A,WASF3,BRCA1,GNG4,MSH6,WEE1,SYTL4,MBOAT1,ST3GAL6,DCLK2,IMPA2,KCNS3,SLC1A4,CLSPN,WDR76,CHAF1A,SESTD1,BARD1,CCNE2,LRRCC1,MNS1,IQGAP2,ZNF367,EBF4,RPL22L1,MYB,ATP8A1,PDZD2,HACD4
TF:M07380_1	Factor: E2F-4; motif: NTTTCSCGCC; match class: 1	0.000993182	0.000993182	ATF4,MYO1D,DGCR8,ORMDL3,UBTF,MAN2A1,LRRC20,LMO4,ZFP36L2,GLCE,KLHL23,PHF13,CLIC4,TIFA,MKX,TMCO3,KLHL22,HACD3,HOXA13,LPAR1,MMD,HADH,BEND3,PIGX,HECA,CDCA7,STRADB,CCDC77,GALNT12,RNF144A,RMI2,KRCC1,RAD51,UNG,WASF3,BRCA1,GNG4,MSH6,MACROD1,ZNF704,CASP8AP2,WEE1,SYTL4,MBOAT1,ST3GAL6,OLFM1,ZNF443,LYPD6,IMPA2,KCNS3,MCM6,IL17RB,SLC1A4,STOX1,CLSPN,WDR76,CHAF1A,SESTD1,BARD1,CCNE2,LRRCC1,IQGAP2,ZNF367,EBF4,RPL2…
TF:M00940	Factor: E2F-1; motif: NTTTCGCGCS	0.00104201	0.00104201	ATF4,CCNB1IP1,CTSH,MYO1D,DGCR8,UBTF,GCA,TXNDC12,MAN2A1,LRRC20,ZFP36L2,GLCE,KLHL23,PHF13,CLIC4,TIFA,KLHL22,HACD3,LPAR1,MMD,HADH,BEND3,TSPAN13,CDCA7,GINS3,GALNT12,RNF144A,RMI2,KRCC1,ZNF273,UNG,GMNN,BRCA1,GNG4,MSH6,NOD1,CD24,CASP8AP2,WEE1,ASNS,ORC1,ZGRF1,SYTL4,MBOAT1,E2F2,DCLK2,ZNF443,LYPD6,KCNS3,MCM6,IL17RB,SLC1A4,STOX1,CLSPN,CHAF1A,BARD1,CCNE2,LRRCC1,MNS1,PEG10,ZNF367,AGA,RPL22L1,MYB,ATP8A1,PRKN,P…
TF:M07615	Factor: Sp3; motif: GGGGCGGGGSNN	0.0012297	0.0012297	CTSH,BCOR,TANK,DGCR8,UBTF,GCA,ICMT,TXNDC12,MAN2A1,LRRC20,ZFP36L2,GLCE,PHF13,CLIC4,KLHL22,HACD3,HOXA13,LPAR1,MMD,HADH,BEND3,TSPAN13,PIGX,ZNF92,CDCA7,CLYBL,GALNT12,RNF144A,RMI2,KRCC1,UNG,WASF3,GMNN,BRCA1,GNG4,MSH6,MACROD1,CASP8AP2,ASNS,ORC1,SYTL4,MBOAT1,DCLK2,IMPA2,KCNS3,MCM6,STOX1,KCNQ1,CLSPN,SESTD1,BARD1,CCNE2,LRRCC1,MNS1,IQGAP2,ZNF367,TMSB15A,EBF4,MYB,ATP8A1,EFCAB6,PRKN
TF:M03807	Factor: SP2; motif: GNNGGGGGCGGGGSN	0.00127226	0.00127226	ATF4,CTSH,BCOR,TANK,MYO1D,DGCR8,UBTF,GCA,ICMT,MAN2A1,LRRC20,ZFP36L2,GLCE,PHF13,ARHGAP18,CLIC4,TMCO3,KLHL22,HACD3,HOXA13,LPAR1,MMD,HADH,PON2,BEND3,TSPAN13,PIGX,ZNF92,HECA,CDCA7,CLYBL,GALNT12,RNF144A,RMI2,UNG,WASF3,GMNN,BRCA1,GNG4,MSH6,MACROD1,CD24,CASP8AP2,ASNS,ORC1,ZGRF1,SYTL4,MBOAT1,OLFM1,DCLK2,IMPA2,KCNS3,MCM6,STOX1,KCNQ1,CLSPN,SESTD1,BARD1,CCNE2,LRRCC1,MNS1,IQGAP2,ZNF367,TMSB15A,AGA,EBF4,MYB,A…
TF:M02089_1	Factor: E2F-3; motif: GGCGGGN; match class: 1	0.00135571	0.00135571	ATF4,CTSH,BCOR,TANK,MYO1D,DGCR8,UBTF,GCA,ICMT,MAN2A1,LRRC20,LMO4,ZFP36L2,GLCE,PHF13,CLIC4,TMCO3,KLHL22,HACD3,HOXA13,LPAR1,MMD,HADH,BEND3,TSPAN13,PIGX,ZNF92,HECA,CDCA7,STRADB,CLYBL,CCDC77,GALNT12,RNF144A,RMI2,KRCC1,UNG,WASF3,GMNN,GNG4,MSH6,MACROD1,NOD1,ZNF704,CD24,CASP8AP2,WEE1,ASNS,ORC1,SYTL4,MBOAT1,ST3GAL6,OLFM1,DCLK2,LYPD6,IMPA2,KCNS3,MCM6,IL17RB,STOX1,KCNQ1,CLSPN,WDR76,SESTD1,BARD1,CCNE2,LRRCC…
TF:M11531	Factor: E2F-2; motif: GCGCGCGCGYW	0.00172497	0.00172497	ATF4,CTSH,BCOR,TANK,MYO1D,DGCR8,UBTF,GCA,ICMT,TXNDC12,MAN2A1,LRRC20,LMO4,ZFP36L2,GLCE,KLHL23,PHF13,CLIC4,TIFA,MKX,TMCO3,KLHL22,HACD3,HOXA13,LPAR1,MMD,HADH,PON2,BEND3,TSPAN13,PIGX,ZNF92,HECA,CDCA7,STRADB,CLYBL,TICRR,GINS3,GALNT12,RNF144A,RMI2,KRCC1,ZNF273,FEN1,RAD51,UNG,WASF3,GMNN,BRCA1,GNG4,MSH6,MACROD1,NOD1,ZNF704,CD24,CASP8AP2,WEE1,ASNS,ORC1,ZGRF1,MBOAT1,ST3GAL6,E2F2,OLFM1,DCLK2,ZNF443,LYPD6,IM…
TF:M09892	Factor: E2F-1; motif: NNNNGGCGGGAARN	0.00204708	0.00204708	ATF4,CCNB1IP1,CTSH,TANK,MYO1D,DGCR8,ORMDL3,UBTF,GCA,ICMT,TXNDC12,MAN2A1,LRRC20,LMO4,ZFP36L2,GLCE,KLHL23,PHF13,CLIC4,TIFA,MKX,TMCO3,KLHL22,HACD3,HOXA13,LPAR1,MMD,PON2,BEND3,TSPAN13,PIGX,ZNF92,HECA,CDCA7,STRADB,CLYBL,TICRR,GINS3,GALNT12,RNF144A,RMI2,KRCC1,FEN1,RAD51,UNG,WASF3,GMNN,BRCA1,GNG4,MSH6,MACROD1,NOD1,ZNF704,CD24,CASP8AP2,WEE1,ASNS,ORC1,ZGRF1,SYTL4,MBOAT1,ST3GAL6,E2F2,OLFM1,DCLK2,ZNF443,LYP…
TF:M08875	Factor: E2F; motif: NNTTTCGCGCN	0.00209221	0.00209221	CCNB1IP1,CTSH,DGCR8,GCA,TXNDC12,MAN2A1,LRRC20,ZFP36L2,GLCE,KLHL23,PHF13,CLIC4,TIFA,KLHL22,LPAR1,MMD,HADH,BEND3,TSPAN13,CDCA7,GINS3,GALNT12,RNF144A,RMI2,ZNF273,UNG,GMNN,GNG4,MSH6,NOD1,CD24,CASP8AP2,ASNS,ORC1,ZGRF1,SYTL4,MBOAT1,E2F2,DCLK2,LYPD6,KCNS3,MCM6,IL17RB,STOX1,CLSPN,WDR76,BARD1,CCNE2,LRRCC1,MNS1,PEG10,ZNF367,AGA,RPL22L1,MYB,ATP8A1,PDZD2,HACD4
TF:M00738	Factor: E2F-4:DP-1; motif: TTTSGCGC	0.00218481	0.00218481	ATF4,CCNB1IP1,CTSH,BCOR,MYO1D,DGCR8,GCA,ICMT,TXNDC12,MAN2A1,ZFP36L2,GLCE,KLHL23,PHF13,ARHGAP18,CLIC4,TIFA,KLHL22,HACD3,HOXA13,LPAR1,HADH,BEND3,TSPAN13,ZNF92,HECA,CDCA7,TICRR,GINS3,CCDC77,GALNT12,RNF144A,RMI2,ZNF273,FEN1,RAD51,UNG,GMNN,BRCA1,GNG4,MSH6,NOD1,CD24,CASP8AP2,WEE1,ASNS,ORC1,ZGRF1,SYTL4,MBOAT1,E2F2,OLFM1,DCLK2,ZNF443,LYPD6,KCNS3,MCM6,IL17RB,SLC1A4,STOX1,KCNQ1,CLSPN,CHAF1A,SESTD1,CCNE2,LR…
TF:M07129	Factor: Sp2; motif: GYCCCGCCYCYNNNN	0.00259451	0.00259451	BCOR,TANK,DGCR8,UBTF,GCA,MAN2A1,ZFP36L2,GLCE,PHF13,CLIC4,HACD3,HOXA13,LPAR1,MMD,HADH,BEND3,TSPAN13,PIGX,ZNF92,HECA,CDCA7,CLYBL,GALNT12,RNF144A,RMI2,ZNF273,UNG,GMNN,GNG4,MSH6,MACROD1,CASP8AP2,WEE1,ASNS,ORC1,ZGRF1,SYTL4,DCLK2,ZNF443,IMPA2,KCNS3,MCM6,SLC1A4,STOX1,KCNQ1,CLSPN,SESTD1,BARD1,CCNE2,LRRCC1,MNS1,ZNF367,TMSB15A,EBF4,ATP8A1,EFCAB6,PRKN,PDZD2
TF:M10530	Factor: sp4; motif: NNNGCYCCGCCCCCY	0.00357962	0.00357962	ATF4,CTSH,BCOR,TANK,MYO1D,UBTF,GCA,ICMT,TXNDC12,MAN2A1,LRRC20,LMO4,GLCE,PHF13,CLIC4,TMCO3,HACD3,HOXA13,LPAR1,MMD,HADH,PON2,BEND3,TSPAN13,PIGX,ZNF92,CDCA7,STRADB,CLYBL,GALNT12,RNF144A,RMI2,UNG,WASF3,GMNN,GNG4,MSH6,MACROD1,CASP8AP2,WEE1,ASNS,ORC1,ZGRF1,SYTL4,E2F2,OLFM1,DCLK2,ZNF443,LYPD6,IMPA2,KCNS3,MCM6,STOX1,ANG,KCNQ1,CLSPN,WDR76,SESTD1,BARD1,CCNE2,LRRCC1,MNS1,ZNF367,TMSB15A,EBF4,ATP8A1,EFCAB6,PR…
TF:M03567	Factor: Sp2; motif: NYSGCCCCGCCCCCY	0.00369403	0.00369403	ATF4,CTSH,BCOR,TANK,MYO1D,DGCR8,UBTF,GCA,ICMT,MAN2A1,LRRC20,ZFP36L2,GLCE,PHF13,ARHGAP18,CLIC4,TMCO3,KLHL22,HACD3,HOXA13,LPAR1,MMD,HADH,BEND3,TSPAN13,PIGX,ZNF92,HECA,CDCA7,CLYBL,GALNT12,RNF144A,RMI2,UNG,GMNN,GNG4,MSH6,MACROD1,NOD1,CASP8AP2,ASNS,ORC1,ZGRF1,SYTL4,MBOAT1,OLFM1,DCLK2,IMPA2,KCNS3,MCM6,STOX1,KCNQ1,CLSPN,SESTD1,BARD1,CCNE2,LRRCC1,MNS1,IQGAP2,ZNF367,TMSB15A,EBF4,ATP8A1,EFCAB6,PRKN,HACD4
TF:M00430	Factor: E2F-1; motif: NTTSGCGG	0.00379598	0.00379598	ATF4,CCNB1IP1,BCOR,DGCR8,GCA,ICMT,TXNDC12,LRRC20,LMO4,ZFP36L2,GLCE,KLHL23,PHF13,CLIC4,TIFA,MKX,TMCO3,KLHL22,HOXA13,LPAR1,HADH,BEND3,TSPAN13,ZNF92,HECA,CDCA7,TICRR,CCDC77,GALNT12,RNF144A,RMI2,KRCC1,ZNF273,FEN1,RAD51,UNG,GMNN,BRCA1,MACROD1,ZNF704,CASP8AP2,WEE1,ASNS,ORC1,ZGRF1,MBOAT1,ST3GAL6,E2F2,DCLK2,ZNF443,LYPD6,IMPA2,MCM6,IL17RB,SLC1A4,CLSPN,WDR76,CHAF1A,CCNE2,MNS1,PEG10,ZNF367,TMSB15A,AGA,EBF4,…
TF:M12160	Factor: KLF15; motif: RCCMCRCCCMCN	0.00418619	0.00418619	ATF4,CTSH,BCOR,TANK,MYO1D,DGCR8,ORMDL3,UBTF,GCA,ICMT,TXNDC12,MAN2A1,LRRC20,LMO4,ZFP36L2,GLCE,KLHL23,PHF13,CLIC4,TIFA,MKX,TMCO3,KLHL22,HACD3,HOXA13,LPAR1,MMD,HADH,BEND3,TSPAN13,PIGX,ZNF92,HECA,CDCA7,CLYBL,TICRR,CCDC77,GALNT12,RNF144A,RMI2,KRCC1,ZNF273,RAD51,UNG,WASF3,GMNN,BRCA1,GNG4,MSH6,MACROD1,NOD1,ZNF704,CD24,CASP8AP2,WEE1,ASNS,ORC1,ZGRF1,SYTL4,ST3GAL6,E2F2,OLFM1,DCLK2,ZNF443,LYPD6,IMPA2,FHDC1,…
TF:M08874	Factor: E2F1; motif: NNNNNGCGSSAAAN	0.00489691	0.00489691	CCNB1IP1,CTSH,MYO1D,DGCR8,ORMDL3,GCA,TXNDC12,MAN2A1,LRRC20,ZFP36L2,GLCE,KLHL23,PHF13,ARHGAP18,CLIC4,TIFA,MKX,TMCO3,KLHL22,LPAR1,MMD,HADH,TSPAN13,CDCA7,GINS3,CCDC77,GALNT12,RNF144A,RMI2,FEN1,UNG,WASF3,GMNN,GNG4,MSH6,CASP8AP2,WEE1,ORC1,ZGRF1,SYTL4,MBOAT1,E2F2,DCLK2,KCNS3,MCM6,IL17RB,SLC1A4,STOX1,CLSPN,WDR76,SESTD1,BARD1,CCNE2,LRRCC1,MNS1,PEG10,IQGAP2,ZNF367,AGA,RPL22L1,MYB,EFCAB6,HACD4
TF:M11535_1	Factor: E2F-4; motif: TTTTGGCGCCAWWN; match class: 1	0.00493892	0.00493892	MYO1D,DGCR8,UBTF,GCA,ICMT,MAN2A1,LRRC20,ZFP36L2,KLHL23,PHF13,CLIC4,TIFA,MKX,TMCO3,HACD3,HOXA13,LPAR1,MMD,HADH,BEND3,HECA,CDCA7,GINS3,GALNT12,RMI2,KRCC1,RAD51,UNG,BRCA1,GNG4,NOD1,CD24,CASP8AP2,WEE1,ORC1,MBOAT1,ST3GAL6,E2F2,OLFM1,ZNF443,LYPD6,KCNS3,MCM6,SLC1A4,STOX1,KCNQ1,CLSPN,WDR76,CHAF1A,PEG10,ZNF367,TMSB15A,AGA,EBF4,RPL22L1,MYB,EFCAB6,PRKN,PDZD2
TF:M00050_1	Factor: E2F; motif: TTTSGCGC; match class: 1	0.00519589	0.00519589	BCOR,MYO1D,TXNDC12,PHF13,ARHGAP18,CLIC4,ZNF92,CDCA7,CCDC77,GALNT12,RMI2,ZNF273,RAD51,UNG,GNG4,CASP8AP2,WEE1,ASNS,ZGRF1,SYTL4,E2F2,MCM6,SLC1A4,CLSPN,PEG10,ZNF367,MYB
TF:M10071	Factor: Sp1; motif: NGGGGGCGGGGCCNGGGGGGGG	0.00540203	0.00540203	ATF4,CTSH,BCOR,TANK,MYO1D,DGCR8,ORMDL3,UBTF,GCA,ICMT,MAN2A1,LRRC20,LMO4,ZFP36L2,GLCE,PHF13,ARHGAP18,CLIC4,TMCO3,KLHL22,HACD3,LPAR1,MMD,HADH,BEND3,TSPAN13,PIGX,ZNF92,HECA,CDCA7,CLYBL,CCDC77,GALNT12,RNF144A,RMI2,UNG,WASF3,GMNN,GNG4,MSH6,CD24,CASP8AP2,ASNS,ORC1,ZGRF1,SYTL4,OLFM1,DCLK2,LYPD6,IMPA2,KCNS3,MCM6,SLC1A4,STOX1,KCNQ1,CLSPN,WDR76,SESTD1,BARD1,CCNE2,LRRCC1,MNS1,PEG10,ZNF367,TMSB15A,EBF4,MYB,A…
TF:M09826	Factor: BTEB3; motif: CCNNSCCNSCCCCKCCCCC	0.00582081	0.00582081	ATF4,CTSH,BCOR,TANK,MYO1D,DGCR8,UBTF,GCA,ICMT,TXNDC12,MAN2A1,LRRC20,LMO4,ZFP36L2,GLCE,PHF13,ARHGAP18,CLIC4,TMCO3,KLHL22,HACD3,HOXA13,LPAR1,MMD,HADH,PON2,BEND3,TSPAN13,PIGX,ZNF92,CDCA7,CLYBL,CCDC77,GALNT12,RNF144A,RMI2,KRCC1,RAD51,UNG,WASF3,GMNN,GNG4,MSH6,MACROD1,NOD1,ZNF704,CD24,CASP8AP2,WEE1,ASNS,ORC1,ZGRF1,SYTL4,MBOAT1,ST3GAL6,E2F2,OLFM1,DCLK2,ZNF443,LYPD6,IMPA2,FHDC1,KCNS3,MCM6,SLC1A4,STOX1,AN…
TF:M10072_1	Factor: sp4; motif: NNGNARGRGGCGGRGCNNRR; match class: 1	0.00582212	0.00582212	ATF4,CTSH,MYO1D,DGCR8,UBTF,MAN2A1,LRRC20,LMO4,ZFP36L2,GLCE,PHF13,CLIC4,TMCO3,HOXA13,LPAR1,MMD,HADH,BEND3,TSPAN13,HECA,STRADB,CLYBL,CCDC77,GALNT12,RNF144A,RMI2,UNG,WASF3,GMNN,GNG4,MSH6,MACROD1,ZNF704,CASP8AP2,WEE1,ASNS,ORC1,SYTL4,OLFM1,DCLK2,LYPD6,IMPA2,KCNS3,MCM6,KCNQ1,CLSPN,SESTD1,BARD1,CCNE2,LRRCC1,MNS1,ZNF367,TMSB15A,EBF4,ATP8A1,PRKN,PDZD2
TF:M00426	Factor: E2F; motif: TTTSGCGS	0.00631788	0.00631788	ATF4,CCNB1IP1,CTSH,BCOR,TANK,MYO1D,DGCR8,ORMDL3,GCA,ICMT,TXNDC12,MAN2A1,LRRC20,ZFP36L2,GLCE,KLHL23,PHF13,ARHGAP18,CLIC4,TMCO3,KLHL22,HACD3,HOXA13,LPAR1,MMD,HADH,BEND3,TSPAN13,ZNF92,HECA,CDCA7,TICRR,GINS3,CCDC77,GALNT12,RNF144A,RMI2,KRCC1,ZNF273,FEN1,RAD51,UNG,WASF3,GMNN,BRCA1,GNG4,MSH6,MACROD1,NOD1,ZNF704,CD24,CASP8AP2,WEE1,ASNS,ORC1,ZGRF1,SYTL4,MBOAT1,ST3GAL6,E2F2,OLFM1,DCLK2,ZNF443,LYPD6,KCNS3,…
TF:M01253	Factor: CNOT3; motif: GGCCGCGSSS	0.00683877	0.00683877	ATF4,MYO1D,DGCR8,UBTF,TXNDC12,MAN2A1,LRRC20,ZFP36L2,TIFA,MKX,HOXA13,LPAR1,MMD,PON2,BEND3,HECA,STRADB,CLYBL,TICRR,GALNT12,RNF144A,KRCC1,FEN1,WASF3,GNG4,ZNF704,CD24,ZGRF1,DCLK2,LYPD6,KCNS3,IL17RB,SLC1A4,STOX1,KCNQ1,CHAF1A,SESTD1,CCNE2,EBF4,RPL22L1,ATP8A1,PRKN
TF:M00931	Factor: Sp1; motif: GGGGCGGGGC	0.00690048	0.00690048	ATF4,CTSH,BCOR,TANK,MYO1D,DGCR8,UBTF,GCA,ICMT,TXNDC12,MAN2A1,LRRC20,LMO4,ZFP36L2,GLCE,KLHL23,PHF13,ARHGAP18,CLIC4,TMCO3,KLHL22,HACD3,HOXA13,LPAR1,MMD,HADH,BEND3,TSPAN13,PIGX,ZNF92,HECA,CDCA7,CLYBL,GALNT12,RNF144A,RMI2,KRCC1,UNG,WASF3,GMNN,BRCA1,GNG4,MSH6,MACROD1,NOD1,ZNF704,CD24,CASP8AP2,ASNS,ORC1,ZGRF1,SYTL4,MBOAT1,ST3GAL6,OLFM1,DCLK2,IMPA2,KCNS3,MCM6,STOX1,KCNQ1,CLSPN,SESTD1,BARD1,CCNE2,LRRCC1,…
TF:M00933	Factor: Sp1; motif: CCCCGCCCCN	0.00782628	0.00782628	ATF4,CTSH,BCOR,TANK,DGCR8,ORMDL3,UBTF,GCA,ICMT,TXNDC12,MAN2A1,LRRC20,ZFP36L2,GLCE,PHF13,ARHGAP18,CLIC4,TIFA,MKX,TMCO3,KLHL22,HACD3,HOXA13,LPAR1,MMD,HADH,BEND3,TSPAN13,PIGX,ZNF92,HECA,CDCA7,CLYBL,GALNT12,RNF144A,RMI2,KRCC1,UNG,WASF3,GMNN,BRCA1,GNG4,MSH6,MACROD1,CD24,CASP8AP2,ASNS,ORC1,ZGRF1,SYTL4,MBOAT1,OLFM1,DCLK2,ZNF443,IMPA2,KCNS3,MCM6,STOX1,ANG,KCNQ1,CLSPN,SESTD1,BARD1,CCNE2,LRRCC1,MNS1,PEG10,…
TF:M07206	Factor: E2F-1; motif: NGGGCGGGARV	0.00799422	0.00799422	ATF4,CCNB1IP1,CTSH,BCOR,TANK,MYO1D,DGCR8,ORMDL3,UBTF,GCA,ICMT,TXNDC12,MAN2A1,LRRC20,LMO4,ZFP36L2,GLCE,KLHL23,PHF13,CLIC4,TIFA,MKX,TMCO3,KLHL22,HACD3,HOXA13,LPAR1,MMD,HADH,PON2,BEND3,PDLIM5,TSPAN13,PIGX,ZNF92,HECA,CDCA7,STRADB,CLYBL,TICRR,GINS3,GALNT12,RNF144A,RMI2,KRCC1,FEN1,RAD51,UNG,WASF3,GMNN,BRCA1,GNG4,MSH6,MACROD1,NOD1,ZNF704,CASP8AP2,WEE1,ASNS,ORC1,ZGRF1,SYTL4,MBOAT1,ST3GAL6,E2F2,OLFM1,DCLK…
TF:M00938_1	Factor: E2F-1; motif: TTGGCGCGRAANNGNM; match class: 1	0.00802037	0.00802037	MYO1D,DGCR8,GLCE,TIFA,HACD3,MMD,BEND3,HECA,CDCA7,TICRR,GALNT12,RNF144A,RAD51,WASF3,MACROD1,NOD1,CASP8AP2,WEE1,E2F2,DCLK2,SLC1A4,STOX1,KCNQ1,CLSPN,SESTD1,CCNE2,LRRCC1,PEG10,ZNF367,MYB,EFCAB6,PRKN
TF:M09723	Factor: BTEB1; motif: GGGGGCGGGGCNGSGGGNGS	0.00986868	0.00986868	ATF4,CTSH,BCOR,MYO1D,DGCR8,ORMDL3,UBTF,GCA,ICMT,TXNDC12,MAN2A1,LRRC20,LMO4,ZFP36L2,GLCE,PHF13,ARHGAP18,CLIC4,TMCO3,KLHL22,HACD3,HOXA13,LPAR1,MMD,HADH,BEND3,TSPAN13,PIGX,CDCA7,CLYBL,CCDC77,GALNT12,RNF144A,RMI2,UNG,WASF3,GMNN,GNG4,MSH6,MACROD1,NOD1,ZNF704,CD24,CASP8AP2,WEE1,ASNS,ORC1,ZGRF1,SYTL4,MBOAT1,ST3GAL6,E2F2,DCLK2,IMPA2,KCNS3,MCM6,IL17RB,SLC1A4,STOX1,KCNQ1,CLSPN,CHAF1A,SESTD1,BARD1,CCNE2,LRR…
TF:M00716_1	Factor: ZF5; motif: GSGCGCGR; match class: 1	0.0100402	0.0100402	ATF4,CTSH,BCOR,TANK,MYO1D,DGCR8,ORMDL3,UBTF,GCA,ICMT,TXNDC12,MAN2A1,LRRC20,LMO4,ZFP36L2,GLCE,KLHL23,PHF13,CLIC4,TIFA,MKX,TMCO3,KLHL22,HACD3,HOXA13,LPAR1,MMD,HADH,PON2,BEND3,TSPAN13,PIGX,ZNF92,HECA,CDCA7,STRADB,CLYBL,TICRR,GINS3,GALNT12,RNF144A,RMI2,KRCC1,FEN1,RAD51,UNG,WASF3,GMNN,BRCA1,GNG4,MSH6,MACROD1,NOD1,ZNF704,CD24,CASP8AP2,WEE1,ASNS,ORC1,ZGRF1,SYTL4,MBOAT1,ST3GAL6,E2F2,OLFM1,DCLK2,ZNF443,LY…
TF:M00695_1	Factor: ETF; motif: GVGGMGG; match class: 1	0.0107607	0.0107607	ATF4,BCOR,MYO1D,DGCR8,UBTF,ICMT,MAN2A1,LRRC20,LMO4,ZFP36L2,PHF13,CLIC4,MKX,TMCO3,HACD3,HOXA13,LPAR1,HADH,BEND3,TSPAN13,PIGX,HECA,CLYBL,GALNT12,RNF144A,RMI2,KRCC1,FEN1,UNG,WASF3,GNG4,MSH6,MACROD1,ZNF704,CD24,WEE1,ASNS,MBOAT1,OLFM1,DCLK2,IMPA2,KCNS3,MCM6,IL17RB,SLC1A4,STOX1,KCNQ1,WDR76,CHAF1A,SESTD1,CCNE2,LRRCC1,PEG10,IQGAP2,ZNF367,EBF4,MYB,ATP8A1,PRKN,PDZD2,HACD4
TF:M02089	Factor: E2F-3; motif: GGCGGGN	0.0110868	0.0110868	ATF4,CTSH,BCOR,TANK,MYO1D,DGCR8,ORMDL3,UBTF,GCA,ICMT,TXNDC12,MAN2A1,LRRC20,LMO4,ZFP36L2,GLCE,KLHL23,PHF13,ARHGAP18,CLIC4,TIFA,MKX,TMCO3,KLHL22,HACD3,HOXA13,LPAR1,MMD,HADH,BEND3,TSPAN13,PIGX,ZNF92,HECA,CDCA7,STRADB,CLYBL,CCDC77,GALNT12,RNF144A,RMI2,KRCC1,ZNF273,RAD51,UNG,WASF3,GMNN,BRCA1,GNG4,MSH6,MACROD1,NOD1,ZNF704,CD24,CASP8AP2,WEE1,ASNS,ORC1,ZGRF1,SYTL4,MBOAT1,ST3GAL6,OLFM1,DCLK2,ZNF443,LYPD6,…
TF:M10098	Factor: DP-1; motif: NRNNGGCGGGAANN	0.0129741	0.0129741	ATF4,CCNB1IP1,MYO1D,DGCR8,ORMDL3,UBTF,MAN2A1,LMO4,ZFP36L2,GLCE,KLHL23,PHF13,CLIC4,TIFA,MKX,TMCO3,KLHL22,HACD3,MMD,BEND3,STRADB,CLYBL,GALNT12,RNF144A,RMI2,KRCC1,RAD51,UNG,WASF3,BRCA1,GNG4,MSH6,NOD1,ZNF704,CASP8AP2,WEE1,SYTL4,MBOAT1,ST3GAL6,OLFM1,DCLK2,ZNF443,LYPD6,IMPA2,KCNS3,IL17RB,SLC1A4,CLSPN,WDR76,CHAF1A,BARD1,CCNE2,LRRCC1,IQGAP2,ZNF367,AGA,EBF4,MYB,PRKN,PDZD2,HACD4
TF:M01593	Factor: Zfx; motif: SNSCAGGCCKCGSCSS	0.0134106	0.0134106	ATF4,CTSH,BCOR,MYO1D,DGCR8,UBTF,GCA,LRRC20,ZFP36L2,KLHL23,PHF13,CLIC4,TMCO3,KLHL22,HACD3,HOXA13,MMD,HADH,PON2,BEND3,TSPAN13,PIGX,HECA,CLYBL,TICRR,RMI2,UNG,WASF3,GMNN,MSH6,E2F2,KCNS3,SLC1A4,KCNQ1,CLSPN,CHAF1A,SESTD1,BARD1,CCNE2,ZNF367,TMSB15A,AGA,EBF4
TF:M08523_1	Factor: E2F-1:TBR2; motif: NGGTGNNANGGCGCNNTNNCRNNN; match class: 1	0.0136068	0.0136068	ATF4,BCOR,MYO1D,DGCR8,UBTF,ICMT,MAN2A1,LMO4,ZFP36L2,GLCE,KLHL23,PHF13,CLIC4,TIFA,MKX,TMCO3,KLHL22,HACD3,LPAR1,MMD,HADH,BEND3,TSPAN13,HECA,STRADB,GALNT12,RMI2,KRCC1,ZNF273,RAD51,UNG,WASF3,GMNN,BRCA1,GNG4,MACROD1,ZNF704,CD24,CASP8AP2,WEE1,ASNS,ST3GAL6,OLFM1,DCLK2,IMPA2,KCNS3,MCM6,IL17RB,SLC1A4,STOX1,KCNQ1,CLSPN,WDR76,CHAF1A,SESTD1,CCNE2,IQGAP2,ZNF367,EBF4,MYB,ATP8A1,PRKN,HACD4
TF:M12351	Factor: TIEG1; motif: NCCCNSNCCCCGCCCCC	0.0140662	0.0140662	ATF4,CTSH,BCOR,TANK,MYO1D,DGCR8,ORMDL3,UBTF,GCA,ICMT,TXNDC12,MAN2A1,LRRC20,LMO4,ZFP36L2,GLCE,PHF13,ARHGAP18,CLIC4,TIFA,TMCO3,KLHL22,HACD3,HOXA13,LPAR1,MMD,HADH,BEND3,TSPAN13,PIGX,ZNF92,HECA,CDCA7,STRADB,CLYBL,CCDC77,GALNT12,RNF144A,RMI2,KRCC1,RAD51,UNG,WASF3,GMNN,BRCA1,GNG4,MSH6,MACROD1,NOD1,ZNF704,CD24,CASP8AP2,WEE1,ASNS,ORC1,ZGRF1,SYTL4,MBOAT1,ST3GAL6,E2F2,OLFM1,DCLK2,ZNF443,IMPA2,KCNS3,MCM6,IL…
TF:M00740	Factor: Rb:E2F-1:DP-1; motif: TTTSGCGC	0.0171859	0.0171859	ATF4,CCNB1IP1,CTSH,BCOR,MYO1D,DGCR8,GCA,ICMT,TXNDC12,MAN2A1,ZFP36L2,GLCE,KLHL23,PHF13,ARHGAP18,CLIC4,KLHL22,HACD3,HOXA13,LPAR1,HADH,BEND3,TSPAN13,PIGX,ZNF92,HECA,CDCA7,TICRR,GINS3,CCDC77,GALNT12,RNF144A,RMI2,ZNF273,FEN1,RAD51,UNG,WASF3,GMNN,BRCA1,GNG4,MSH6,NOD1,CD24,CASP8AP2,WEE1,ASNS,ORC1,ZGRF1,SYTL4,MBOAT1,E2F2,OLFM1,DCLK2,ZNF443,LYPD6,KCNS3,MCM6,IL17RB,SLC1A4,STOX1,KCNQ1,CLSPN,CHAF1A,SESTD1,CC…
TF:M00428_1	Factor: E2F-1; motif: NKTSSCGC; match class: 1	0.0175968	0.0175968	GCA,ICMT,MAN2A1,ZFP36L2,KLHL23,PHF13,HACD3,HOXA13,LPAR1,MMD,HADH,BEND3,HECA,CDCA7,GINS3,RMI2,ZNF273,UNG,GNG4,NOD1,CD24,CASP8AP2,ORC1,ST3GAL6,E2F2,OLFM1,ZNF443,LYPD6,MCM6,IL17RB,SLC1A4,STOX1,KCNQ1,CLSPN,CHAF1A,BARD1,CCNE2,PEG10,ZNF367
TF:M09893_1	Factor: E2F-3; motif: NNGGCGGGAAA; match class: 1	0.0184812	0.0184812	DGCR8,ORMDL3,UBTF,TXNDC12,MAN2A1,LMO4,PHF13,CLIC4,MKX,MMD,CDCA7,BRCA1,MSH6,WEE1,ORC1,ST3GAL6,IMPA2,CLSPN,SESTD1,BARD1,LRRCC1
TF:M09896_1	Factor: E2F-7; motif: GRGGCGGGAANNN; match class: 1	0.020125	0.020125	ATF4,MYO1D,DGCR8,ORMDL3,UBTF,ICMT,MAN2A1,LMO4,ZFP36L2,GLCE,PHF13,CLIC4,TIFA,MKX,TMCO3,KLHL22,HACD3,MMD,BEND3,RNF144A,RMI2,WASF3,GNG4,MSH6,NOD1,CASP8AP2,MBOAT1,ST3GAL6,OLFM1,DCLK2,IMPA2,KCNS3,SLC1A4,CLSPN,WDR76,CHAF1A,SESTD1,BARD1,CCNE2,LRRCC1,IQGAP2,ZNF367,EBF4,MYB,HACD4
TF:M10098_1	Factor: DP-1; motif: NRNNGGCGGGAANN; match class: 1	0.0214142	0.0214142	MYO1D,DGCR8,ORMDL3,UBTF,MAN2A1,LMO4,ZFP36L2,PHF13,CLIC4,MKX,KLHL22,MMD,RNF144A,RMI2,GNG4,MSH6,NOD1,CASP8AP2,DCLK2,IMPA2,KCNS3,CLSPN,CHAF1A,BARD1,LRRCC1,IQGAP2,ZNF367,EBF4
TF:M09826_1	Factor: BTEB3; motif: CCNNSCCNSCCCCKCCCCC; match class: 1	0.0217944	0.0217944	ATF4,CTSH,BCOR,MYO1D,DGCR8,UBTF,ICMT,TXNDC12,MAN2A1,LRRC20,LMO4,ZFP36L2,GLCE,PHF13,CLIC4,TMCO3,KLHL22,HACD3,HOXA13,LPAR1,MMD,HADH,BEND3,TSPAN13,CDCA7,CLYBL,CCDC77,GALNT12,UNG,WASF3,GMNN,GNG4,MSH6,MACROD1,CD24,CASP8AP2,WEE1,ASNS,ORC1,SYTL4,MBOAT1,E2F2,OLFM1,DCLK2,LYPD6,IMPA2,FHDC1,KCNS3,STOX1,KCNQ1,CLSPN,SESTD1,BARD1,LRRCC1,MNS1,PEG10,ZNF367,TMSB15A,EBF4,MYB,ATP8A1,EFCAB6,PRKN
TF:M00737	Factor: E2F-1:DP-2; motif: TTTSSCGC	0.0245312	0.0245312	ATF4,CCNB1IP1,TANK,MYO1D,DGCR8,UBTF,GCA,TXNDC12,MAN2A1,ZFP36L2,KLHL23,PHF13,ARHGAP18,CLIC4,TMCO3,LPAR1,MMD,HADH,BEND3,PIGX,HECA,CDCA7,GINS3,CCDC77,GALNT12,RNF144A,RMI2,KRCC1,FEN1,RAD51,UNG,GMNN,BRCA1,GNG4,MSH6,CD24,CASP8AP2,WEE1,ASNS,ZGRF1,SYTL4,MBOAT1,E2F2,OLFM1,DCLK2,ZNF443,KCNS3,MCM6,BRIP1,IL17RB,SLC1A4,CLSPN,CHAF1A,SESTD1,BARD1,CCNE2,LRRCC1,MNS1,PEG10,IQGAP2,ZNF367,TMSB15A,AGA,EBF4,RPL22L1,FA…
TF:M10071_1	Factor: Sp1; motif: NGGGGGCGGGGCCNGGGGGGGG; match class: 1	0.0314303	0.0314303	CTSH,BCOR,MYO1D,DGCR8,UBTF,GCA,ICMT,MAN2A1,LMO4,PHF13,CLIC4,TMCO3,LPAR1,MMD,HADH,BEND3,TSPAN13,HECA,CLYBL,GALNT12,RNF144A,UNG,WASF3,GMNN,GNG4,MSH6,ORC1,SYTL4,OLFM1,DCLK2,IMPA2,KCNS3,SLC1A4,KCNQ1,CLSPN,SESTD1,BARD1,CCNE2,LRRCC1,MNS1,ZNF367,TMSB15A,EBF4,ATP8A1,PRKN
TF:M07617	Factor: Sp4; motif: SCCCCKCCCCCSN	0.0338685	0.0338685	BCOR,UBTF,GCA,TXNDC12,MAN2A1,PHF13,CLIC4,TIFA,HACD3,HOXA13,LPAR1,HADH,BEND3,PIGX,GALNT12,RNF144A,RMI2,UNG,WASF3,GNG4,MSH6,MACROD1,CASP8AP2,ORC1,SYTL4,MCM6,STOX1,KCNQ1,CLSPN,BARD1,LRRCC1,MNS1,PEG10,ZNF367,EBF4,ATP8A1,EFCAB6,PRKN
TF:M10438_1	Factor: ZF5; motif: GGSGCGCGS; match class: 1	0.03437	0.03437	ATF4,CTSH,BCOR,TANK,MYO1D,DGCR8,ORMDL3,UBTF,GCA,ICMT,TXNDC12,MAN2A1,LRRC20,LMO4,ZFP36L2,GLCE,KLHL23,PHF13,CLIC4,TIFA,MKX,TMCO3,KLHL22,HACD3,HOXA13,LPAR1,MMD,HADH,PON2,BEND3,TSPAN13,PIGX,ZNF92,HECA,CDCA7,STRADB,CLYBL,TICRR,GINS3,CCDC77,GALNT12,RNF144A,RMI2,KRCC1,ZNF273,FEN1,RAD51,UNG,WASF3,GMNN,BRCA1,GNG4,MSH6,MACROD1,NOD1,ZNF704,CD24,CASP8AP2,WEE1,ASNS,ORC1,ZGRF1,SYTL4,MBOAT1,ST3GAL6,E2F2,OLFM1,D…
TF:M04953	Factor: Sp1; motif: GGNDGGRGGCGGGG	0.0366939	0.0366939	CTSH,BCOR,MYO1D,ORMDL3,UBTF,GCA,ICMT,MAN2A1,LRRC20,LMO4,ZFP36L2,KLHL23,PHF13,CLIC4,TIFA,MKX,TMCO3,HACD3,HOXA13,LPAR1,HADH,BEND3,TSPAN13,PIGX,ZNF92,CDCA7,STRADB,CLYBL,CCDC77,GALNT12,RNF144A,RMI2,KRCC1,UNG,WASF3,GNG4,MSH6,MACROD1,CASP8AP2,ORC1,ZGRF1,SYTL4,MBOAT1,ST3GAL6,E2F2,OLFM1,DCLK2,LYPD6,FHDC1,MCM6,SLC1A4,STOX1,ANG,KCNQ1,CLSPN,SESTD1,BARD1,LRRCC1,MNS1,PEG10,ZNF367,TMSB15A,EBF4,TMEM132B,ATP8A1,…
TF:M12351_1	Factor: TIEG1; motif: NCCCNSNCCCCGCCCCC; match class: 1	0.0437142	0.0437142	ATF4,BCOR,DGCR8,ORMDL3,UBTF,GCA,ICMT,TXNDC12,MAN2A1,LRRC20,LMO4,ZFP36L2,PHF13,CLIC4,TMCO3,KLHL22,HACD3,HOXA13,LPAR1,MMD,HADH,BEND3,TSPAN13,PIGX,HECA,CDCA7,GALNT12,RNF144A,RMI2,KRCC1,RAD51,UNG,WASF3,GMNN,GNG4,MSH6,MACROD1,ZNF704,CD24,CASP8AP2,WEE1,ASNS,SYTL4,E2F2,OLFM1,DCLK2,ZNF443,IMPA2,KCNS3,MCM6,SLC1A4,STOX1,KCNQ1,CLSPN,SESTD1,BARD1,CCNE2,LRRCC1,MNS1,PEG10,IQGAP2,ZNF367,TMSB15A,EBF4,ATP8A1,PRKN
MIRNA.ID	Description	p.Val	FDR	Genes
MIRNA:hsa-miR-192-5p	hsa-miR-192-5p	1.17929e-12	1.17929e-12	BCOR,KLHL23,TIFA,HACD3,HOXA13,HADH,PIGX,TICRR,GALNT12,ZNF273,FEN1,RAD51,UNG,BRCA1,MSH6,ZNF704,ORC1,ST3GAL6,ZNF443,LYPD6,FHDC1,KCNS3,MCM6,BRIP1,IL17RB,SLC1A4,ANG,CLSPN,WDR76,BARD1,LRRCC1,MNS1,FAM111B,MYB
MIRNA:hsa-miR-215-5p	hsa-miR-215-5p	1.3261e-11	1.3261e-11	BCOR,KLHL23,TIFA,HACD3,HOXA13,HADH,PIGX,TICRR,GALNT12,ZNF273,FEN1,RAD51,UNG,BRCA1,MSH6,ORC1,ST3GAL6,ZNF443,KCNS3,MCM6,BRIP1,IL17RB,SLC1A4,ANG,CLSPN,BARD1,LRRCC1,MNS1,MYB
MIRNA:hsa-miR-193b-3p	hsa-miR-193b-3p	0.000908268	0.000908268	MYO1D,GCA,CLIC4,KLHL22,HACD3,CDCA7,STRADB,TICRR,GINS3,CCDC77,FEN1,RAD51,GMNN,BRCA1,MSH6,E2F2,MCM6,BARD1,PEG10,MYB
CORUM.ID	Description	p.Val	FDR	Genes
CORUM:6946	BARD1–BRCA1–RAD51 complex	0.000119854	0.000119854	RAD51,BRCA1,BARD1
CORUM:2210	BRCA1-IRIS-pre-replication complex	0.000476936	0.000476936	GMNN,BRCA1,ORC1
CORUM:2817	BRCA1-BARD1-BACH1-DNA damage complex I	0.00236007	0.00236007	BRCA1,MSH6,BARD1
CORUM:242	BRCA1-BACH1 complex	0.0167104	0.0167104	BRCA1,BRIP1
CORUM:2824	BRCA1-RAD51 complex	0.0167104	0.0167104	RAD51,BRCA1
CORUM:201	HUIC complex	0.0167104	0.0167104	BRCA1,BARD1
CORUM:2213	BRCA1-BARD1-POLR2A complex	0.0167104	0.0167104	BRCA1,BARD1
CORUM:2823	BRCA1-BARD1-UbcH7c complex	0.0498916	0.0498916	BRCA1,BARD1
CORUM:2822	E3 ubiquitin ligase (BRCA1, BARD1) - UbcH5c complex	0.0498916	0.0498916	BRCA1,BARD1
CORUM:2818	BRCA1-BARD1-BRCA2-DNA damage complex III	0.0498916	0.0498916	BRCA1,BARD1
CORUM:2788	BRCA1 B complex	0.0498916	0.0498916	BRCA1,BARD1
CORUM:2783	BARD1-BRCA1-CSTF64 complex	0.0498916	0.0498916	BRCA1,BARD1
CORUM:2215	BRCA1-LMO4-CTIP complex	0.0498916	0.0498916	LMO4,BRCA1
CORUM:436	BASC (Ab C-20) complex (BRCA1-associated genome surveillance complex)	0.0498916	0.0498916	BRCA1,MSH6
HP.ID	Description	p.Val	FDR	Genes
HP:0010785	Gonadal neoplasm	0.00118434	0.00118434	RAD51,BRCA1,MSH6,BRIP1,KCNQ1,BARD1,PRKN
HP:0030406	Primary peritoneal carcinoma	0.0012282	0.0012282	RAD51,BRCA1,BRIP1,BARD1
HP:0003002	Breast carcinoma	0.0015859	0.0015859	RAD51,BRCA1,MSH6,BRIP1,BARD1,PRKN
HP:0100615	Ovarian neoplasm	0.00191318	0.00191318	RAD51,BRCA1,MSH6,BRIP1,BARD1,PRKN
HP:0100013	Neoplasm of the breast	0.00875229	0.00875229	RAD51,BRCA1,MSH6,BRIP1,BARD1,PRKN
HP:0010787	Genital neoplasm	0.018595	0.018595	RAD51,BRCA1,MSH6,BRIP1,KCNQ1,BARD1,PRKN
HP:0011027	Abnormal fallopian tube morphology	0.0204652	0.0204652	RAD51,BRCA1,BRIP1,BARD1
HP:0000022	Abnormality of male internal genitalia	0.0212926	0.0212926	RAD51,UNG,BRCA1,BRIP1,BARD1
HP:0012125	Prostate cancer	0.0315841	0.0315841	RAD51,BRCA1,BRIP1,BARD1
HP:0100787	Prostate neoplasm	0.0315841	0.0315841	RAD51,BRCA1,BRIP1,BARD1
HP:0000812	Abnormal internal genitalia	0.0461904	0.0461904	BCOR,HOXA13,RAD51,UNG,BRCA1,MSH6,BRIP1,STOX1,KCNQ1,BARD1,PRKN

## Sheet: ALL
GO.ID	Description	p.Val	FDR	Genes
GO:0045569	TRAIL binding	0.0002284	0.0002284	TNFRSF10C,TNFRSF10B,TNFRSF10A,TNFRSF10D
GO:0019900	kinase binding	0.000430218	0.000430218	CDKN1A,PTAFR,ACTA2,PHYHIP,SFN,FAS,RHOD,INKA2,TRIML2,PPM1D,TOB1,TRAF4,BCL2L1,GADD45A,SLC12A4,ANKRA2,CAV1,PRKAB1,CAV2,BCAR3,CCND1,SDC4,EZR,DUSP5,PPME1,FRMD5,ATF4,PDLIM5,BANK1,CD24,KCNQ1,BARD1,CCNE2,PRKN
GO:0019901	protein kinase binding	0.00252695	0.00252695	CDKN1A,PTAFR,ACTA2,PHYHIP,SFN,RHOD,INKA2,TRIML2,PPM1D,TOB1,TRAF4,BCL2L1,SLC12A4,ANKRA2,CAV1,PRKAB1,CAV2,CCND1,SDC4,EZR,DUSP5,PPME1,FRMD5,ATF4,PDLIM5,BANK1,CD24,KCNQ1,CCNE2,PRKN
GO:0019899	enzyme binding	0.0121681	0.0121681	RIMS4,CDKN1A,PTAFR,MDM2,ACTA2,PHYHIP,SFN,FAS,PRDM1,RHOD,INKA2,CYFIP2,ANK1,TNFRSF10A,NLRP1,TRIML2,PPM1D,TOB1,ITGA3,RNF19B,TRAF4,BCL2L1,GADD45A,SLC12A4,ANKRA2,CAV1,PRKAB1,CAV2,BCAR3,TEP1,SYTL3,CCND1,MICALL1,SDC4,UBC,EZR,YBX3,DUSP5,BNIP3,PPME1,NME1,FRMD5,ATF4,BCOR,TANK,HACD3,PDLIM5,RNF144A,BANK1,RAD51,GMNN,BRCA1,MSH6,CD24,SYTL4,KCNQ1,WDR76,BARD1,CCNE2,IQGAP2,PRKN,HACD4
GO:0016504	peptidase activator activity	0.038583	0.038583	RPS27L,NLRP1,CAV1,CTSH,TANK,NOD1
GO:0072331	signal transduction by p53 class mediator	4.72358e-09	4.72358e-09	CDKN1A,MDM2,BTG2,PHLDA3,RPS27L,TP53INP1,SFN,PLK3,PRDM1,DDIT4,ACER2,SESN2,TRIAP1,PLK2,BAX,RRM2B,PPM1D,AEN,GADD45A,CDIP1,PRKAB1,RMI2,BRCA1,E2F2,BRIP1,BARD1,PRKN
GO:0008219	cell death	1.50221e-08	1.50221e-08	FLG,CXCR2,CDKN1A,TP53I3,KRT32,MDM2,TNFRSF10C,BTG2,INPP5D,PHLDA3,RPS27L,TP53INP1,SFN,FAS,ZMAT3,PLK3,EMP1,DDIT4,KRT19,KLLN,KRT15,FHL2,CYFIP2,HYPK,ACER2,TIGAR,TRIAP1,SUSD6,PLK2,FOSL2,TNFRSF10B,BAX,EPHA2,TNFRSF10A,NLRP1,MEAK7,ALDH1A3,RRM2B,FOSL1,CLN8,TGFA,AXL,DRAM1,TNFRSF10D,LMNA,TRAF4,BCL2L1,AEN,GADD45A,CDIP1,STK17A,ADM,GBE1,BLCAP,CAV1,UBC,SRA1,YBX3,BLOC1S2,BNIP3,WNT16,MINDY3,NME1,DYNLT1,ATF4,CTSH,O…
GO:0012501	programmed cell death	1.43209e-07	1.43209e-07	FLG,CXCR2,CDKN1A,TP53I3,KRT32,MDM2,TNFRSF10C,BTG2,INPP5D,PHLDA3,RPS27L,TP53INP1,SFN,FAS,ZMAT3,PLK3,DDIT4,KRT19,KLLN,KRT15,FHL2,CYFIP2,HYPK,ACER2,TIGAR,TRIAP1,PLK2,TNFRSF10B,BAX,EPHA2,TNFRSF10A,NLRP1,ALDH1A3,RRM2B,FOSL1,CLN8,TGFA,AXL,DRAM1,TNFRSF10D,LMNA,TRAF4,BCL2L1,AEN,GADD45A,CDIP1,STK17A,ADM,GBE1,BLCAP,CAV1,UBC,SRA1,YBX3,BLOC1S2,BNIP3,MINDY3,NME1,ATF4,CTSH,ORMDL3,TXNDC12,HOXA13,LPAR1,CDCA7,STR…
GO:0006915	apoptotic process	1.50148e-07	1.50148e-07	CXCR2,CDKN1A,TP53I3,MDM2,TNFRSF10C,BTG2,INPP5D,PHLDA3,RPS27L,TP53INP1,SFN,FAS,ZMAT3,PLK3,DDIT4,KLLN,FHL2,CYFIP2,HYPK,ACER2,TIGAR,TRIAP1,PLK2,TNFRSF10B,BAX,EPHA2,TNFRSF10A,NLRP1,ALDH1A3,RRM2B,FOSL1,CLN8,TGFA,AXL,DRAM1,TNFRSF10D,LMNA,TRAF4,BCL2L1,AEN,GADD45A,CDIP1,STK17A,ADM,GBE1,BLCAP,CAV1,UBC,SRA1,YBX3,BLOC1S2,BNIP3,MINDY3,NME1,ATF4,CTSH,ORMDL3,TXNDC12,HOXA13,LPAR1,CDCA7,STRADB,UNG,BRCA1,MSH6,NOD…
GO:0006974	cellular response to DNA damage stimulus	1.60376e-07	1.60376e-07	CDKN1A,MDM2,BTG2,PHLDA3,RPS27L,SFN,ZMAT3,PLK3,DDIT4,DDB2,ACER2,SESN2,TIGAR,TRIAP1,SUSD6,PLK2,BAX,EPHA2,POLH,KDM4B,RRM2B,PPM1D,ASCC3,BCL2L1,AEN,GADD45A,CDIP1,MORC2,CCND1,XPC,UBC,TANK,TICRR,RMI2,FEN1,RAD51,UNG,BRCA1,MSH6,MACROD1,MCM6,BRIP1,CLSPN,WDR76,CHAF1A,BARD1
GO:0000075	cell cycle checkpoint signaling	7.34576e-07	7.34576e-07	CDKN1A,MDM2,BTG2,RPS27L,SFN,PLK3,TRIAP1,PLK2,BAX,BCL2L1,GADD45A,CCND1,XPC,KLHL22,TICRR,BRCA1,ORC1,BRIP1,CLSPN,WDR76
GO:0007093	mitotic cell cycle checkpoint signaling	9.52333e-07	9.52333e-07	CDKN1A,MDM2,BTG2,RPS27L,SFN,PLK3,TRIAP1,PLK2,BAX,BCL2L1,GADD45A,CCND1,XPC,KLHL22,TICRR,BRCA1,ORC1,CLSPN
GO:0044774	mitotic DNA integrity checkpoint signaling	1.50916e-06	1.50916e-06	CDKN1A,MDM2,BTG2,RPS27L,SFN,PLK3,TRIAP1,PLK2,BAX,GADD45A,CCND1,XPC,TICRR,ORC1,CLSPN
GO:0097193	intrinsic apoptotic signaling pathway	1.54456e-06	1.54456e-06	CDKN1A,MDM2,PHLDA3,RPS27L,SFN,DDIT4,TRIAP1,TNFRSF10B,BAX,EPHA2,RRM2B,BCL2L1,AEN,CDIP1,CAV1,YBX3,BNIP3,ATF4,TXNDC12,BRCA1,MSH6,CD24,E2F2,PRKN
GO:0031570	DNA integrity checkpoint signaling	1.68268e-06	1.68268e-06	CDKN1A,MDM2,BTG2,RPS27L,SFN,PLK3,TRIAP1,PLK2,BAX,GADD45A,CCND1,XPC,TICRR,ORC1,BRIP1,CLSPN,WDR76
GO:0035556	intracellular signal transduction	2.11707e-06	2.11707e-06	CXCR2,CDKN1A,PTAFR,MDM2,BTG2,INPP5D,PHLDA3,RPS27L,TP53INP1,EPS8L2,SFN,SESN1,FAS,PLK3,PRDM1,DGKA,DDIT4,RHOD,FHL2,CYTH4,ACER2,SESN2,SH2D3A,TRIAP1,PLK2,IGFBP6,TNFRSF10B,BAX,EPHA2,TNFRSF10A,MEAK7,TRIML2,DUSP14,RRM2B,PPM1D,ADORA2B,LACC1,TGFA,AXL,ITGA3,AVPI1,TRAF4,BCL2L1,AEN,HBEGF,GADD45A,CDIP1,STK17A,ADM,CAV1,PRKAB1,CAV2,BCAR3,CCND1,XPC,UBC,EZR,YBX3,DUSP5,BNIP3,PSMC4,WNT16,USP15,PLCL2,DYNLT1,RAP2B,ATF…
GO:0042770	signal transduction in response to DNA damage	3.45673e-06	3.45673e-06	CDKN1A,MDM2,BTG2,RPS27L,SFN,PLK3,ACER2,SESN2,TRIAP1,PLK2,BAX,PPM1D,GADD45A,CCND1,XPC,TICRR,BRIP1,CLSPN,WDR76
GO:0000077	DNA damage checkpoint signaling	5.64573e-06	5.64573e-06	CDKN1A,MDM2,BTG2,RPS27L,SFN,PLK3,TRIAP1,PLK2,BAX,GADD45A,CCND1,XPC,TICRR,BRIP1,CLSPN,WDR76
GO:0044773	mitotic DNA damage checkpoint signaling	8.54186e-06	8.54186e-06	CDKN1A,MDM2,BTG2,RPS27L,SFN,PLK3,TRIAP1,PLK2,BAX,GADD45A,CCND1,XPC,TICRR,CLSPN
GO:0033554	cellular response to stress	2.10519e-05	2.10519e-05	CDKN1A,MDM2,BTG2,PHLDA3,RPS27L,TP53INP1,SFN,SESN1,FAS,ZMAT3,PLK3,DDIT4,DDB2,ACER2,SESN2,SH2D3A,TIGAR,TRIAP1,SUSD6,PLK2,TNFRSF10B,BAX,EPHA2,MEAK7,POLH,KDM4B,RRM2B,PPM1D,ADORA2B,AXL,ASCC3,LMNA,TRAF4,BCL2L1,AEN,GADD45A,CDIP1,ADM,MORC2,CAV1,CCND1,XPC,UBC,EZR,HSPB8,YBX3,BNIP3,IER5,PSMC4,WNT16,ATF4,TANK,TXNDC12,HACD3,STRADB,TICRR,RMI2,FEN1,RAD51,UNG,BRCA1,MSH6,MACROD1,NOD1,ASNS,MCM6,BRIP1,STOX1,CLSPN,W…
GO:0072332	intrinsic apoptotic signaling pathway by p53 class mediator	2.69501e-05	2.69501e-05	CDKN1A,MDM2,PHLDA3,RPS27L,DDIT4,TRIAP1,BAX,RRM2B,AEN,CDIP1,E2F2,PRKN
GO:0031571	mitotic G1 DNA damage checkpoint signaling	3.93815e-05	3.93815e-05	CDKN1A,MDM2,BTG2,RPS27L,SFN,PLK3,TRIAP1,PLK2,BAX,GADD45A,CCND1
GO:0044819	mitotic G1/S transition checkpoint signaling	4.6519e-05	4.6519e-05	CDKN1A,MDM2,BTG2,RPS27L,SFN,PLK3,TRIAP1,PLK2,BAX,GADD45A,CCND1
GO:1901988	negative regulation of cell cycle phase transition	5.53613e-05	5.53613e-05	CDKN1A,MDM2,BTG2,RPS27L,SFN,PLK3,TRIAP1,PLK2,BAX,BCL2L1,GADD45A,CCND1,XPC,PSMC4,ZFP36L2,KLHL22,TICRR,BRCA1,WEE1,ORC1,BRIP1,CLSPN,WDR76
GO:0008630	intrinsic apoptotic signaling pathway in response to DNA damage	8.68015e-05	8.68015e-05	CDKN1A,PHLDA3,RPS27L,SFN,DDIT4,TRIAP1,BAX,EPHA2,BCL2L1,AEN,CDIP1,BRCA1,MSH6
GO:0097190	apoptotic signaling pathway	9.85062e-05	9.85062e-05	CDKN1A,MDM2,TNFRSF10C,PHLDA3,RPS27L,SFN,FAS,DDIT4,TRIAP1,TNFRSF10B,BAX,EPHA2,TNFRSF10A,RRM2B,LMNA,BCL2L1,AEN,CDIP1,CAV1,YBX3,BLOC1S2,BNIP3,ATF4,CTSH,TXNDC12,STRADB,BRCA1,MSH6,CD24,CASP8AP2,E2F2,PRKN
GO:0042981	regulation of apoptotic process	0.000102735	0.000102735	CXCR2,CDKN1A,TP53I3,MDM2,TNFRSF10C,BTG2,INPP5D,PHLDA3,TP53INP1,SFN,FAS,ZMAT3,PLK3,FHL2,HYPK,ACER2,TIGAR,TRIAP1,PLK2,TNFRSF10B,BAX,TNFRSF10A,NLRP1,ALDH1A3,RRM2B,FOSL1,CLN8,TGFA,AXL,TNFRSF10D,LMNA,TRAF4,BCL2L1,GADD45A,STK17A,ADM,GBE1,CAV1,UBC,SRA1,YBX3,BNIP3,NME1,ATF4,CTSH,ORMDL3,TXNDC12,HOXA13,LPAR1,STRADB,UNG,BRCA1,NOD1,ASNS,OLFM1,BARD1,MYB,PRKN
GO:0045930	negative regulation of mitotic cell cycle	0.000135335	0.000135335	CDKN1A,MDM2,BTG2,RPS27L,SFN,PLK3,TRIAP1,PLK2,BAX,BCL2L1,GADD45A,CCND1,XPC,PSMC4,ZFP36L2,KLHL22,HECA,TICRR,BRCA1,WEE1,ORC1,CLSPN
GO:0010941	regulation of cell death	0.000151545	0.000151545	CXCR2,CDKN1A,TP53I3,MDM2,TNFRSF10C,BTG2,INPP5D,PHLDA3,TP53INP1,SFN,FAS,ZMAT3,PLK3,DDIT4,FHL2,HYPK,ACER2,TIGAR,TRIAP1,PLK2,TNFRSF10B,BAX,TNFRSF10A,NLRP1,MEAK7,ALDH1A3,RRM2B,FOSL1,CLN8,TGFA,AXL,TNFRSF10D,LMNA,TRAF4,BCL2L1,GADD45A,STK17A,ADM,GBE1,CAV1,UBC,SRA1,YBX3,BNIP3,WNT16,NME1,DYNLT1,ATF4,CTSH,ORMDL3,TXNDC12,HOXA13,LPAR1,STRADB,UNG,BRCA1,NOD1,ASNS,OLFM1,BARD1,MYB,PRKN
GO:0030330	DNA damage response, signal transduction by p53 class mediator	0.000171064	0.000171064	CDKN1A,MDM2,BTG2,RPS27L,SFN,PLK3,ACER2,SESN2,TRIAP1,PLK2,BAX,PPM1D,GADD45A
GO:0043067	regulation of programmed cell death	0.000262513	0.000262513	CXCR2,CDKN1A,TP53I3,MDM2,TNFRSF10C,BTG2,INPP5D,PHLDA3,TP53INP1,SFN,FAS,ZMAT3,PLK3,FHL2,HYPK,ACER2,TIGAR,TRIAP1,PLK2,TNFRSF10B,BAX,TNFRSF10A,NLRP1,ALDH1A3,RRM2B,FOSL1,CLN8,TGFA,AXL,TNFRSF10D,LMNA,TRAF4,BCL2L1,GADD45A,STK17A,ADM,GBE1,CAV1,UBC,SRA1,YBX3,BNIP3,NME1,ATF4,CTSH,ORMDL3,TXNDC12,HOXA13,LPAR1,STRADB,UNG,BRCA1,NOD1,ASNS,OLFM1,BARD1,MYB,PRKN
GO:0006260	DNA replication	0.000393321	0.000393321	POLH,RRM2B,S100A11,BCAR3,UBC,PSMC4,TICRR,GINS3,RMI2,FEN1,RAD51,GMNN,BRCA1,ORC1,ZGRF1,MCM6,BRIP1,CLSPN,CHAF1A,BARD1,CCNE2,FAM111B
GO:1901991	negative regulation of mitotic cell cycle phase transition	0.000473619	0.000473619	CDKN1A,MDM2,BTG2,RPS27L,SFN,PLK3,TRIAP1,PLK2,BAX,GADD45A,CCND1,PSMC4,ZFP36L2,KLHL22,TICRR,BRCA1,WEE1,ORC1,CLSPN
GO:0010948	negative regulation of cell cycle process	0.00048518	0.00048518	CDKN1A,MDM2,BTG2,RPS27L,SFN,PLK3,TRIAP1,PLK2,BAX,BCL2L1,GADD45A,CCND1,XPC,PSMC4,ZFP36L2,KLHL22,TICRR,RAD51,BRCA1,WEE1,ORC1,BRIP1,CLSPN,WDR76
GO:0032270	positive regulation of cellular protein metabolic process	0.000710572	0.000710572	CDKN1A,PTAFR,MDM2,RPS27L,FAS,PLK3,CYFIP2,PGF,ACER2,SH2D3A,PLK2,IGFBP6,TNFRSF10B,BAX,TNFRSF10A,NLRP1,ADORA2B,ARRDC4,TGFA,TOB1,AVPI1,LMNA,RNF19B,TRAF4,HBEGF,GADD45A,CAV1,BCAR3,CCND1,SDC4,UBC,FBXO22,EZR,DDA1,YBX3,DUSP5,PSMC4,RAP2B,CTSH,TANK,HACD3,LPAR1,MMD,STRADB,RNF144A,BANK1,BRCA1,NOD1,CD24,STOX1,ANG,CLSPN,MYB,PRKN
GO:0045786	negative regulation of cell cycle	0.00143076	0.00143076	CDKN1A,MDM2,BTG2,RPS27L,SFN,PLK3,TRIAP1,PLK2,BAX,BCL2L1,GADD45A,CCND1,XPC,PSMC4,ZFP36L2,KLHL22,HECA,TICRR,RAD51,GMNN,BRCA1,WEE1,ORC1,BRIP1,CLSPN,WDR76
GO:0006977	DNA damage response, signal transduction by p53 class mediator resulting in cell cycle arrest	0.00148601	0.00148601	CDKN1A,MDM2,BTG2,SFN,PLK3,TRIAP1,PLK2,BAX,GADD45A
GO:0051247	positive regulation of protein metabolic process	0.00191394	0.00191394	CDKN1A,PTAFR,MDM2,RPS27L,FAS,PLK3,CYFIP2,PGF,ACER2,SH2D3A,PLK2,IGFBP6,TNFRSF10B,BAX,TNFRSF10A,NLRP1,ADORA2B,ARRDC4,TGFA,TOB1,AVPI1,LMNA,RNF19B,TRAF4,HBEGF,GADD45A,CAV1,BCAR3,CCND1,SDC4,UBC,FBXO22,EZR,DDA1,YBX3,DUSP5,PSMC4,RAP2B,CTSH,TANK,HACD3,LPAR1,MMD,STRADB,RNF144A,BANK1,BRCA1,NOD1,CD24,STOX1,ANG,CLSPN,BARD1,MYB,PRKN
GO:0007346	regulation of mitotic cell cycle	0.00362149	0.00362149	CDKN1A,MDM2,BTG2,RPS27L,SFN,PLK3,TRIAP1,PLK2,BAX,TGFA,BCL2L1,GADD45A,CAV2,CCND1,XPC,UBC,SRA1,PSMC4,ZFP36L2,KLHL22,HOXA13,HECA,TICRR,BRCA1,WEE1,ASNS,ORC1,STOX1,CLSPN
GO:0006259	DNA metabolic process	0.00397357	0.00397357	CDKN1A,BTG2,DDB2,SESN2,TIGAR,BAX,POLH,KDM4B,RRM2B,PPM1D,APOBEC3C,ASCC3,LMNA,GADD45A,PLD6,TEP1,XPC,UBC,NME1,CCNB1IP1,BEND3,TICRR,GINS3,RMI2,FEN1,RAD51,UNG,GMNN,BRCA1,MSH6,ORC1,ZGRF1,MCM6,BRIP1,STOX1,CLSPN,CHAF1A,BARD1,CCNE2
GO:0010942	positive regulation of cell death	0.00489465	0.00489465	CXCR2,CDKN1A,TNFRSF10C,INPP5D,PHLDA3,TP53INP1,FAS,ZMAT3,DDIT4,ACER2,TIGAR,TNFRSF10B,BAX,TNFRSF10A,ALDH1A3,FOSL1,BCL2L1,GADD45A,STK17A,ADM,CAV1,UBC,BNIP3,ATF4,CTSH,HOXA13,LPAR1,NOD1,OLFM1,BARD1,MYB
GO:0043085	positive regulation of catalytic activity	0.00540365	0.00540365	CDKN1A,PTAFR,RPS27L,RINL,FAS,CYFIP2,RGS16,ACER2,TIGAR,IGFBP6,TNFRSF10B,BAX,EPHA2,TNFRSF10A,NLRP1,ADORA2B,ARRDC4,TGFA,ISCU,AXL,EPHB3,RGS20,AVPI1,TRAF4,HBEGF,GADD45A,CAV1,CAV2,BCAR3,CCND1,SDC4,UBC,DUSP5,DCP1B,CTSH,TANK,LMO4,ARHGAP18,HACD3,LPAR1,MMD,STRADB,MSH6,NOD1,CD24,STOX1,ANG,CLSPN,IQGAP2
GO:0009628	response to abiotic stimulus	0.00564161	0.00564161	CDKN1A,PTAFR,MDM2,BTG2,TP53INP1,FAS,PLK3,DDIT4,PGF,DDB2,TIGAR,TRIAP1,TNFRSF10B,BAX,TNFRSF10A,POLH,FOSL1,PPM1D,LMNA,BCL2L1,AEN,GADD45A,ADM,CAV1,CCND1,XPC,UBC,HSPB8,YBX3,BNIP3,IER5,PSMC4,ATF4,TANK,LPAR1,TICRR,FEN1,RAD51,BRCA1,MSH6,CD24,ASNS,BRIP1,STOX1,ANG,MYB
GO:0031331	positive regulation of cellular catabolic process	0.00583823	0.00583823	MDM2,BTG2,TP53INP1,SESN1,PLK3,SESN2,PLK2,BAX,TRIML2,TOB1,RNF19B,CAV1,FBXO22,EZR,DDA1,HSPB8,DCP1B,BNIP3,PSMC4,ORMDL3,ZFP36L2,RNF144A,NOD1,PRKN
GO:2000134	negative regulation of G1/S transition of mitotic cell cycle	0.006153	0.006153	CDKN1A,MDM2,BTG2,RPS27L,SFN,PLK3,TRIAP1,PLK2,BAX,GADD45A,CCND1,WEE1
GO:0060548	negative regulation of cell death	0.00868719	0.00868719	CXCR2,CDKN1A,MDM2,BTG2,SFN,FAS,PLK3,FHL2,HYPK,TIGAR,TRIAP1,PLK2,TNFRSF10B,BAX,TNFRSF10A,MEAK7,RRM2B,CLN8,TGFA,AXL,TNFRSF10D,LMNA,BCL2L1,GBE1,CAV1,UBC,YBX3,BNIP3,WNT16,DYNLT1,ATF4,CTSH,ORMDL3,TXNDC12,STRADB,UNG,BRCA1,ASNS,BARD1,PRKN
GO:1902807	negative regulation of cell cycle G1/S phase transition	0.00998629	0.00998629	CDKN1A,MDM2,BTG2,RPS27L,SFN,PLK3,TRIAP1,PLK2,BAX,GADD45A,CCND1,WEE1
GO:0033674	positive regulation of kinase activity	0.0101218	0.0101218	CDKN1A,TIGAR,IGFBP6,TNFRSF10B,EPHA2,TNFRSF10A,ADORA2B,TGFA,AXL,EPHB3,AVPI1,TRAF4,HBEGF,GADD45A,CCND1,SDC4,UBC,DUSP5,LMO4,HACD3,LPAR1,MMD,STRADB,NOD1,CD24,STOX1,ANG,CLSPN
GO:0045862	positive regulation of proteolysis	0.0117128	0.0117128	MDM2,RPS27L,FAS,PLK3,CYFIP2,ACER2,PLK2,TNFRSF10B,BAX,TNFRSF10A,NLRP1,RNF19B,CAV1,FBXO22,DDA1,PSMC4,CTSH,TANK,RNF144A,NOD1,PRKN
GO:0048523	negative regulation of cellular process	0.0130261	0.0130261	COL5A1,CXCR2,ABCA12,CDKN1A,MDM2,BTG2,INPP5D,PHLDA3,RPS27L,TP53INP1,SULF2,SFN,SESN1,SERPINB5,ASTN2,FAS,PLK3,PRDM1,DDIT4,INKA2,FHL2,HYPK,RGS16,ACER2,SLC30A1,SESN2,ELF3,TIGAR,TRIAP1,PTPRE,ZNF79,PLK2,IGFBP6,HES2,TNFRSF10B,BAX,EPHA2,TNFRSF10A,MEAK7,DUSP14,KDM4B,RRM2B,FOSL1,PPM1D,CLN8,PTGES,DHRS3,TGFA,TOB1,APOBEC3C,ISCU,AXL,ITGA3,RGS20,TNFRSF10D,LMNA,BCL2L1,HBEGF,GADD45A,ADM,GBE1,MORC2,CAV1,S100A11,HOX…
GO:0043549	regulation of kinase activity	0.0163609	0.0163609	CDKN1A,SFN,INKA2,SESN2,TIGAR,IGFBP6,TNFRSF10B,EPHA2,TNFRSF10A,DUSP14,ADORA2B,TGFA,AXL,EPHB3,AVPI1,TRAF4,HBEGF,GADD45A,CAV1,CCND1,SDC4,UBC,DUSP5,RAP2B,LMO4,HACD3,LPAR1,MMD,STRADB,NOD1,CD24,STOX1,ANG,CLSPN,CCNE2,PRKN
GO:0043068	positive regulation of programmed cell death	0.0174488	0.0174488	CXCR2,CDKN1A,TNFRSF10C,INPP5D,PHLDA3,TP53INP1,FAS,ZMAT3,TIGAR,TNFRSF10B,BAX,TNFRSF10A,ALDH1A3,FOSL1,BCL2L1,GADD45A,STK17A,ADM,CAV1,UBC,BNIP3,ATF4,CTSH,HOXA13,LPAR1,OLFM1,BARD1,MYB
GO:0009893	positive regulation of metabolic process	0.0176173	0.0176173	CDKN1A,EBI3,PTAFR,MDM2,ACTA2,BTG2,RPS27L,TP53INP1,SULF2,SESN1,FAS,PLK3,PRDM1,CYFIP2,PGF,ACER2,SESN2,ELF3,SH2D3A,TIGAR,TRIAP1,PLK2,IGFBP6,FOSL2,TNFRSF10B,BAX,EPHA2,TNFRSF10A,NLRP1,TRIML2,FOSL1,ADORA2B,ARRDC4,LACC1,TGFA,TOB1,ISCU,AXL,ITGA3,EPHB3,AVPI1,LMNA,RNF19B,TRAF4,HBEGF,GADD45A,ADM,MORC2,CAV1,HOXB4,PRKAB1,BCAR3,SEC14L2,CCND1,XPC,SDC4,UBC,FBXO22,SRA1,EZR,DDA1,HSPB8,YBX3,DUSP5,BLOC1S2,DCP1B,BNIP…
GO:0009896	positive regulation of catabolic process	0.021057	0.021057	MDM2,BTG2,TP53INP1,SESN1,PLK3,SESN2,PLK2,BAX,TRIML2,TOB1,RNF19B,CAV1,FBXO22,EZR,DDA1,HSPB8,DCP1B,BNIP3,PSMC4,ORMDL3,ZFP36L2,RNF144A,NOD1,BARD1,PRKN
GO:0009314	response to radiation	0.0211597	0.0211597	CDKN1A,MDM2,TP53INP1,PLK3,DDB2,TIGAR,TRIAP1,BAX,POLH,PPM1D,BCL2L1,AEN,GADD45A,CCND1,XPC,ATF4,TANK,TICRR,FEN1,RAD51,BRCA1,MSH6,ASNS
GO:1902531	regulation of intracellular signal transduction	0.0217761	0.0217761	MDM2,PHLDA3,TP53INP1,EPS8L2,SESN1,FAS,PLK3,PRDM1,DDIT4,RHOD,FHL2,CYTH4,SESN2,TRIAP1,PLK2,IGFBP6,TNFRSF10B,BAX,EPHA2,TRIML2,DUSP14,RRM2B,ADORA2B,TGFA,AXL,ITGA3,AVPI1,TRAF4,BCL2L1,HBEGF,GADD45A,CAV1,PRKAB1,CAV2,BCAR3,UBC,EZR,YBX3,DUSP5,WNT16,USP15,DYNLT1,TANK,TXNDC12,ARHGAP18,TIFA,KLHL22,HACD3,LPAR1,RMI2,BANK1,BRCA1,NOD1,CD24,BRIP1,STOX1,WDR76,BARD1,PRKN
GO:0071214	cellular response to abiotic stimulus	0.0253519	0.0253519	CDKN1A,PTAFR,MDM2,TP53INP1,FAS,DDB2,TRIAP1,TNFRSF10B,BAX,TNFRSF10A,POLH,BCL2L1,GADD45A,XPC,YBX3,BNIP3,ATF4,TANK,RAD51
GO:0104004	cellular response to environmental stimulus	0.0253519	0.0253519	CDKN1A,PTAFR,MDM2,TP53INP1,FAS,DDB2,TRIAP1,TNFRSF10B,BAX,TNFRSF10A,POLH,BCL2L1,GADD45A,XPC,YBX3,BNIP3,ATF4,TANK,RAD51
GO:0006290	pyrimidine dimer repair	0.0257894	0.0257894	DDB2,POLH,XPC,MSH6
GO:0043065	positive regulation of apoptotic process	0.0299109	0.0299109	CXCR2,TNFRSF10C,INPP5D,PHLDA3,TP53INP1,FAS,ZMAT3,TIGAR,TNFRSF10B,BAX,TNFRSF10A,ALDH1A3,FOSL1,BCL2L1,GADD45A,STK17A,ADM,CAV1,UBC,BNIP3,ATF4,CTSH,HOXA13,LPAR1,OLFM1,BARD1,MYB
GO:0010212	response to ionizing radiation	0.0299789	0.0299789	CDKN1A,MDM2,TIGAR,BAX,BCL2L1,AEN,GADD45A,CCND1,TANK,TICRR,RAD51,BRCA1
GO:0048522	positive regulation of cellular process	0.0307052	0.0307052	CXCR2,ABCA12,CDKN1A,EBI3,PTAFR,MDM2,TNFRSF10C,ACTA2,BTG2,INPP5D,PHLDA3,RPS27L,TP53INP1,SULF2,EPS8L2,SFN,SESN1,FAS,ZMAT3,PLK3,DDIT4,RHOD,CYFIP2,PGF,DDB2,ACER2,ANK1,SESN2,ELF3,SH2D3A,TIGAR,TRIAP1,PLK2,IGFBP6,FOSL2,TNFRSF10B,BAX,EPHA2,TNFRSF10A,EFNB1,NLRP1,MEAK7,ALDH1A3,TRIML2,FOSL1,ADORA2B,ARRDC4,PTGES,TGFA,TOB1,ISCU,AXL,ITGA3,EPHB3,AVPI1,LMNA,MR1,RNF19B,TRAF4,BCL2L1,HBEGF,GADD45A,SYBU,STK17A,ADM,P…
GO:0044093	positive regulation of molecular function	0.0309877	0.0309877	CDKN1A,PTAFR,RPS27L,RINL,FAS,CYFIP2,RGS16,ACER2,TIGAR,PLK2,IGFBP6,TNFRSF10B,BAX,EPHA2,TNFRSF10A,NLRP1,TRIML2,FOSL1,ADORA2B,ARRDC4,TGFA,ISCU,AXL,EPHB3,RGS20,AVPI1,TRAF4,HBEGF,GADD45A,CAV1,CAV2,BCAR3,CCND1,SDC4,UBC,DUSP5,DCP1B,PLCL2,NME1,CTSH,TANK,LMO4,ARHGAP18,HACD3,LPAR1,MMD,STRADB,GMNN,MSH6,NOD1,CD24,STOX1,ANG,CLSPN,IQGAP2,PRKN
GO:1901987	regulation of cell cycle phase transition	0.0317824	0.0317824	CDKN1A,MDM2,BTG2,RPS27L,SFN,PLK3,TRIAP1,PLK2,BAX,BCL2L1,GADD45A,CCND1,XPC,UBC,PSMC4,ZFP36L2,KLHL22,TICRR,BRCA1,WEE1,ORC1,BRIP1,STOX1,CLSPN,WDR76
GO:0031325	positive regulation of cellular metabolic process	0.0327639	0.0327639	CDKN1A,PTAFR,MDM2,ACTA2,BTG2,RPS27L,TP53INP1,SESN1,FAS,PLK3,CYFIP2,PGF,ACER2,SESN2,ELF3,SH2D3A,TIGAR,TRIAP1,PLK2,IGFBP6,FOSL2,TNFRSF10B,BAX,EPHA2,TNFRSF10A,NLRP1,TRIML2,FOSL1,ADORA2B,ARRDC4,TGFA,TOB1,ISCU,AXL,EPHB3,AVPI1,LMNA,RNF19B,TRAF4,HBEGF,GADD45A,ADM,CAV1,HOXB4,BCAR3,SEC14L2,CCND1,XPC,SDC4,UBC,FBXO22,SRA1,EZR,DDA1,HSPB8,YBX3,DUSP5,BLOC1S2,DCP1B,BNIP3,SERTAD2,IER5,PSMC4,SLC45A3,RAP2B,ATF4,CT…
GO:0007049	cell cycle	0.0339461	0.0339461	CDKN1A,MDM2,BTG2,RPS27L,SFN,PLK3,KLLN,TRIAP1,PLK2,BAX,FOSL1,PPM1D,TGFA,AVPI1,LMNA,BCL2L1,GADD45A,BLCAP,PLD6,CAV2,PTP4A1,CCND1,XPC,UBC,SRA1,EZR,PSMC4,PPME1,DYNLT1,CCNB1IP1,ZFP36L2,PHF13,KLHL22,HOXA13,HECA,STRADB,TICRR,GINS3,RMI2,FEN1,RAD51,GMNN,BRCA1,MSH6,WEE1,ASNS,ORC1,E2F2,MCM6,BRIP1,STOX1,CLSPN,WDR76,CHAF1A,CCNE2,LRRCC1,MNS1,MYB
GO:0043069	negative regulation of programmed cell death	0.0344249	0.0344249	CXCR2,CDKN1A,MDM2,BTG2,SFN,FAS,PLK3,FHL2,HYPK,TIGAR,TRIAP1,PLK2,TNFRSF10B,BAX,TNFRSF10A,RRM2B,CLN8,TGFA,AXL,TNFRSF10D,LMNA,BCL2L1,GBE1,CAV1,UBC,YBX3,BNIP3,CTSH,ORMDL3,TXNDC12,STRADB,UNG,BRCA1,ASNS,BARD1,PRKN
GO:0042771	intrinsic apoptotic signaling pathway in response to DNA damage by p53 class mediator	0.0344423	0.0344423	CDKN1A,PHLDA3,RPS27L,DDIT4,TRIAP1,AEN,CDIP1
GO:0051347	positive regulation of transferase activity	0.0364289	0.0364289	CDKN1A,TIGAR,IGFBP6,TNFRSF10B,EPHA2,TNFRSF10A,ADORA2B,ARRDC4,TGFA,AXL,EPHB3,AVPI1,TRAF4,HBEGF,GADD45A,CCND1,SDC4,UBC,DUSP5,LMO4,HACD3,LPAR1,MMD,STRADB,NOD1,CD24,STOX1,ANG,CLSPN
GO:0009411	response to UV	0.0367236	0.0367236	CDKN1A,MDM2,TP53INP1,DDB2,TRIAP1,BAX,POLH,CCND1,XPC,ATF4,FEN1,MSH6
GO:0010508	positive regulation of autophagy	0.0369373	0.0369373	TP53INP1,SESN1,PLK3,SESN2,PLK2,TRIML2,HSPB8,BNIP3,ORMDL3,NOD1,PRKN
GO:0051338	regulation of transferase activity	0.038829	0.038829	CDKN1A,SFN,INKA2,SESN2,TIGAR,IGFBP6,TNFRSF10B,EPHA2,TNFRSF10A,DUSP14,ADORA2B,ARRDC4,TGFA,AXL,EPHB3,AVPI1,TRAF4,HBEGF,GADD45A,CAV1,CCND1,SDC4,UBC,DUSP5,RAP2B,ORMDL3,LMO4,HACD3,LPAR1,MMD,STRADB,NOD1,CD24,STOX1,ANG,CLSPN,CCNE2,PRKN
GO:0006796	phosphate-containing compound metabolic process	0.0457649	0.0457649	CDKN1A,PTAFR,HKDC1,INPP5D,SFN,FAS,PLK3,DGKA,DDIT4,INKA2,PGF,SESN2,SH2D3A,TIGAR,PTPRE,PLK2,IGFBP6,TNFRSF10B,BAX,EPHA2,TNFRSF10A,DUSP14,RRM2B,PPM1D,ADORA2B,CLN8,LACC1,TGFA,AXL,EPHB3,ABHD4,AVPI1,TRAF4,HBEGF,GADD45A,PRKX,AMPD3,STK17A,NADSYN1,PLD6,INPP1,CAV1,PRKAB1,BCAR3,PTP4A1,CCND1,SDC4,UBC,HSPB8,GDA,DUSP11,DUSP5,USP15,PLCL2,PPME1,NME1,RAP2B,PI4K2A,ATF4,MYO1D,ORMDL3,LMO4,HACD3,LPAR1,MMD,PIGX,STRADB,…
GO:1901990	regulation of mitotic cell cycle phase transition	0.0469801	0.0469801	CDKN1A,MDM2,BTG2,RPS27L,SFN,PLK3,TRIAP1,PLK2,BAX,GADD45A,CCND1,XPC,UBC,PSMC4,ZFP36L2,KLHL22,TICRR,BRCA1,WEE1,ORC1,STOX1,CLSPN
GO:0010648	negative regulation of cell communication	0.0477802	0.0477802	MDM2,INPP5D,PHLDA3,SULF2,SESN1,FAS,DDIT4,FHL2,RGS16,SLC30A1,SESN2,TRIAP1,PTPRE,PLK2,IGFBP6,TNFRSF10B,BAX,EPHA2,TNFRSF10A,DUSP14,RRM2B,DHRS3,TGFA,TOB1,ITGA3,RGS20,LMNA,BCL2L1,HBEGF,ADM,CAV1,CAV2,UBC,EZR,YBX3,DUSP5,MCC,PSMC4,PLCL2,TANK,TXNDC12,LPAR1,HADH,STRADB,BANK1,BRCA1,SYTL4,PEG10,PRKN
GO:0043066	negative regulation of apoptotic process	0.0481577	0.0481577	CXCR2,CDKN1A,MDM2,BTG2,SFN,FAS,PLK3,FHL2,HYPK,TRIAP1,PLK2,TNFRSF10B,BAX,TNFRSF10A,RRM2B,CLN8,TGFA,AXL,TNFRSF10D,LMNA,BCL2L1,GBE1,CAV1,UBC,YBX3,BNIP3,CTSH,ORMDL3,TXNDC12,STRADB,UNG,BRCA1,ASNS,BARD1,PRKN
GO:0042327	positive regulation of phosphorylation	0.0481577	0.0481577	CDKN1A,FAS,PGF,SH2D3A,TIGAR,IGFBP6,TNFRSF10B,EPHA2,TNFRSF10A,ADORA2B,TGFA,AXL,EPHB3,AVPI1,TRAF4,HBEGF,GADD45A,CAV1,BCAR3,CCND1,SDC4,UBC,DUSP5,RAP2B,LMO4,HACD3,LPAR1,MMD,STRADB,BANK1,NOD1,CD24,STOX1,ANG,CLSPN
GO:0006468	protein phosphorylation	0.0498526	0.0498526	CDKN1A,SFN,FAS,PLK3,DDIT4,INKA2,PGF,SESN2,SH2D3A,PLK2,IGFBP6,TNFRSF10B,BAX,EPHA2,TNFRSF10A,DUSP14,ADORA2B,TGFA,AXL,EPHB3,AVPI1,TRAF4,HBEGF,GADD45A,PRKX,STK17A,CAV1,PRKAB1,BCAR3,CCND1,SDC4,UBC,HSPB8,DUSP5,USP15,PLCL2,RAP2B,ATF4,HACD3,LPAR1,MMD,STRADB,BANK1,RAD51,NOD1,CD24,WEE1,DCLK2,STOX1,ANG,CLSPN,CCNE2,PRKN
GO:0005622	intracellular anatomical structure	2.88647e-05	2.88647e-05	CBSL,COL5A1,HRNR,FLG,SCO2,CXCR2,ABCA12,AKR1B10,CDKN1A,KRTAP2-3,TP53I3,KRT32,FRMPD2,EBI3,PTAFR,MDM2,CYP4F3,LAMA3,ACTA2,TAGLN,BTG2,HKDC1,INPP5D,FDXR,PHLDA3,RPS27L,GJB4,TP53INP1,SULF2,PHYHIP,EPS8L2,GALNT5,RINL,SFN,SESN1,SERPINB5,ASTN2,FAS,ZMAT3,EPN3,PLK3,PRDM1,CEL,DGKA,DDIT4,KRT19,C1ORF116,RHOD,KLLN,INKA2,KRT15,FHL2,CYFIP2,GASK1B,HYPK,DDB2,RGS16,CYTH4,ACER2,SLC30A1,ANK1,SESN2,ELF3,FAM120C,GJB3,TIGAR…
GO:0043229	intracellular organelle	0.00241636	0.00241636	CBSL,COL5A1,HRNR,FLG,SCO2,CXCR2,ABCA12,AKR1B10,CDKN1A,KRTAP2-3,KRT32,FRMPD2,EBI3,PTAFR,MDM2,CYP4F3,LAMA3,ACTA2,BTG2,HKDC1,INPP5D,FDXR,RPS27L,GJB4,TP53INP1,SULF2,GALNT5,RINL,SFN,SESN1,ASTN2,FAS,ZMAT3,EPN3,PLK3,PRDM1,DDIT4,KRT19,RHOD,KLLN,INKA2,KRT15,FHL2,CYFIP2,GASK1B,HYPK,DDB2,CYTH4,ACER2,SLC30A1,ANK1,SESN2,ELF3,FAM120C,GJB3,TIGAR,TRIAP1,PTPRE,ZNF79,PLK2,IGFBP6,HES2,IQCN,FOSL2,COL12A1,BAX,TNFRSF1…
GO:0043226	organelle	0.00403781	0.00403781	CBSL,COL5A1,HRNR,FLG,SCO2,CXCR2,NECTIN4,ABCA12,AKR1B10,CDKN1A,KRTAP2-3,KRT32,CYSRT1,FRMPD2,EBI3,PTAFR,MDM2,CYP4F3,LAMA3,ACTA2,BTG2,HKDC1,INPP5D,FDXR,RPS27L,GJB4,TP53INP1,SULF2,EPS8L2,GALNT5,RINL,SFN,SESN1,ASTN2,FAS,ZMAT3,EPN3,PLK3,PRDM1,CEL,DDIT4,KRT19,C1ORF116,RHOD,KLLN,CD82,LOXL4,INKA2,KRT15,FHL2,CYFIP2,GASK1B,HYPK,DDB2,CYTH4,ACER2,SLC30A1,ANK1,SESN2,ELF3,FAM120C,GJB3,TIGAR,TRIAP1,PTPRE,ZNF79,P…
GO:0005737	cytoplasm	0.00579226	0.00579226	CBSL,COL5A1,HRNR,FLG,SCO2,CXCR2,ABCA12,AKR1B10,CDKN1A,KRTAP2-3,TP53I3,KRT32,FRMPD2,EBI3,PTAFR,MDM2,CYP4F3,LAMA3,ACTA2,TAGLN,BTG2,HKDC1,INPP5D,FDXR,PHLDA3,RPS27L,TP53INP1,SULF2,PHYHIP,EPS8L2,GALNT5,RINL,SFN,SESN1,SERPINB5,ASTN2,FAS,EPN3,PLK3,PRDM1,CEL,DGKA,DDIT4,KRT19,C1ORF116,RHOD,KRT15,FHL2,CYFIP2,GASK1B,HYPK,RGS16,CYTH4,ACER2,SLC30A1,ANK1,SESN2,ELF3,GJB3,TIGAR,TRIAP1,PTPRE,PLK2,IGFBP6,IQCN,COL1…
GO:0043231	intracellular membrane-bounded organelle	0.0209215	0.0209215	CBSL,COL5A1,HRNR,FLG,SCO2,CXCR2,ABCA12,AKR1B10,CDKN1A,EBI3,PTAFR,MDM2,CYP4F3,LAMA3,BTG2,HKDC1,FDXR,RPS27L,GJB4,TP53INP1,SULF2,GALNT5,RINL,SFN,SESN1,ASTN2,FAS,ZMAT3,EPN3,PLK3,PRDM1,DDIT4,RHOD,KLLN,INKA2,KRT15,FHL2,CYFIP2,GASK1B,HYPK,DDB2,CYTH4,ACER2,SLC30A1,ANK1,SESN2,ELF3,FAM120C,GJB3,TIGAR,TRIAP1,PTPRE,ZNF79,PLK2,IGFBP6,HES2,IQCN,FOSL2,COL12A1,BAX,TNFRSF10A,EFNB1,NLRP1,MEAK7,TRIML2,POLH,KDM4B,RR…
GO:0043227	membrane-bounded organelle	0.043251	0.043251	CBSL,COL5A1,HRNR,FLG,SCO2,CXCR2,NECTIN4,ABCA12,AKR1B10,CDKN1A,KRT32,CYSRT1,EBI3,PTAFR,MDM2,CYP4F3,LAMA3,ACTA2,BTG2,HKDC1,FDXR,RPS27L,GJB4,TP53INP1,SULF2,EPS8L2,GALNT5,RINL,SFN,SESN1,ASTN2,FAS,ZMAT3,EPN3,PLK3,PRDM1,CEL,DDIT4,KRT19,C1ORF116,RHOD,KLLN,CD82,LOXL4,INKA2,KRT15,FHL2,CYFIP2,GASK1B,HYPK,DDB2,CYTH4,ACER2,SLC30A1,ANK1,SESN2,ELF3,FAM120C,GJB3,TIGAR,TRIAP1,PTPRE,ZNF79,PLK2,IGFBP6,HES2,IQCN,FO…
KEGG.ID	Description	p.Val	FDR	Genes
KEGG:04115	p53 signaling pathway	1.25551e-15	1.25551e-15	CDKN1A,TP53I3,MDM2,SFN,SESN1,SERPINB5,FAS,ZMAT3,CD82,DDB2,SESN2,TNFRSF10B,BAX,TNFRSF10A,RRM2B,PPM1D,BCL2L1,GADD45A,CCND1,CCNE2
KEGG:05222	Small cell lung cancer	4.62755e-06	4.62755e-06	CDKN1A,LAMA3,LAMB3,DDB2,BAX,ITGA3,TRAF4,BCL2L1,GADD45A,CCND1,LAMC1,E2F2,CCNE2
KEGG:05212	Pancreatic cancer	0.00252069	0.00252069	CDKN1A,DDB2,BAX,TGFA,BCL2L1,GADD45A,CCND1,RAD51,E2F2
KEGG:01524	Platinum drug resistance	0.0113304	0.0113304	CDKN1A,MDM2,FAS,BAX,POLH,BCL2L1,BRCA1,MSH6
KEGG:05214	Glioma	0.0151458	0.0151458	CDKN1A,MDM2,DDB2,BAX,TGFA,GADD45A,CCND1,E2F2
KEGG:05220	Chronic myeloid leukemia	0.0166311	0.0166311	CDKN1A,MDM2,DDB2,BAX,BCL2L1,GADD45A,CCND1,E2F2
KEGG:04110	Cell cycle	0.0244332	0.0244332	CDKN1A,MDM2,SFN,GADD45A,CCND1,WEE1,ORC1,E2F2,MCM6,CCNE2
KEGG:04151	PI3K-Akt signaling pathway	0.0376993	0.0376993	CDKN1A,MDM2,LAMA3,LAMB3,DDIT4,PGF,EPHA2,TGFA,ITGA3,BCL2L1,CCND1,LAMC1,ATF4,LPAR1,BRCA1,GNG4,CCNE2,MYB
REAC.ID	Description	p.Val	FDR	Genes
REAC:R-HSA-3700989	Transcriptional Regulation by TP53	2.75871e-09	2.75871e-09	SCO2,CDKN1A,TP53I3,MDM2,TNFRSF10C,BTG2,TP53INP1,SFN,FAS,PLK3,PRDM1,DDIT4,DDB2,SESN2,TIGAR,TRIAP1,PLK2,TNFRSF10B,BAX,TNFRSF10A,RRM2B,TNFRSF10D,GADD45A,PRKAB1,UBC,RMI2,BRCA1,BRIP1,BARD1,CCNE2
REAC:R-HSA-5633008	TP53 Regulates Transcription of Cell Death Genes	4.44333e-05	4.44333e-05	TP53I3,TNFRSF10C,TP53INP1,FAS,TRIAP1,TNFRSF10B,BAX,TNFRSF10A,TNFRSF10D
REAC:R-HSA-6803211	TP53 Regulates Transcription of Death Receptors and Ligands	0.000701484	0.000701484	TNFRSF10C,FAS,TNFRSF10B,TNFRSF10A,TNFRSF10D
REAC:R-HSA-6791312	TP53 Regulates Transcription of Cell Cycle Genes	0.0014169	0.0014169	CDKN1A,BTG2,SFN,PLK3,PLK2,BAX,GADD45A,CCNE2
REAC:R-HSA-212436	Generic Transcription Pathway	0.0154195	0.0154195	SCO2,CDKN1A,TP53I3,MDM2,TNFRSF10C,BTG2,TP53INP1,SFN,FAS,PLK3,PRDM1,DDIT4,DDB2,SESN2,TIGAR,TRIAP1,ZNF79,PLK2,TNFRSF10B,BAX,TNFRSF10A,RRM2B,PPM1D,TGFA,TNFRSF10D,GADD45A,CAV1,PRKAB1,CCND1,UBC,PSMC4,DGCR8,ZNF92,RMI2,ZNF273,RAD51,BRCA1,ZNF704,ZNF443,BRIP1,BARD1,CCNE2,MYB
REAC:R-HSA-6804756	Regulation of TP53 Activity through Phosphorylation	0.0248745	0.0248745	MDM2,TP53INP1,PLK3,PRKAB1,UBC,RMI2,BRCA1,BRIP1,BARD1
REAC:R-HSA-5693554	Resolution of D-loop Structures through Synthesis-Dependent Strand Annealing (SDSA)	0.0469467	0.0469467	RMI2,RAD51,BRCA1,BRIP1,BARD1
WP.ID	Description	p.Val	FDR	Genes
WP:WP4963	p53 transcriptional gene network	1.04558e-17	1.04558e-17	CDKN1A,TP53I3,BTG2,TP53INP1,SESN1,SERPINB5,FAS,ZMAT3,DDB2,SESN2,TIGAR,BAX,POLH,RRM2B,ADORA2B,DRAM1,TNFRSF10D,TRAF4,GADD45A,PRKAB1,XPC,FUCA1
WP:WP4286	Genotoxicity pathway	2.33049e-16	2.33049e-16	CDKN1A,TP53I3,MDM2,ACTA2,BTG2,PHLDA3,PLK3,DDB2,TIGAR,TRIAP1,DUSP14,RRM2B,PPM1D,ARRDC4,AEN,GADD45A,PRKAB1,FBXO22,BLOC1S2,DCP1B
WP:WP707	DNA Damage Response	3.18996e-08	3.18996e-08	CDKN1A,MDM2,SFN,SESN1,FAS,DDB2,TNFRSF10B,BAX,RRM2B,GADD45A,CCND1,RAD51,BRCA1,CCNE2
WP:WP1530	miRNA Regulation of DNA Damage Response	1.92741e-06	1.92741e-06	CDKN1A,MDM2,SFN,SESN1,FAS,DDB2,TNFRSF10B,BAX,RRM2B,GADD45A,CCND1,RAD51,BRCA1,CCNE2
WP:WP4658	Small cell lung cancer	3.02674e-05	3.02674e-05	CDKN1A,LAMA3,LAMB3,DDB2,BAX,ITGA3,TRAF4,BCL2L1,GADD45A,CCND1,LAMC1,E2F2,CCNE2
WP:WP1984	Integrated Breast Cancer Pathway	0.000205496	0.000205496	MDM2,PLK3,FOSL2,BAX,FOSL1,GADD45A,CCND1,PPP4R3A,USP15,CCNB1IP1,RAD51,BRCA1,MSH6,WEE1,BARD1
WP:WP45	G1 to S cell cycle control	0.00147573	0.00147573	CDKN1A,MDM2,GADD45A,CCND1,WEE1,ORC1,E2F2,MCM6,CCNE2
WP:WP2446	Retinoblastoma Gene in Cancer	0.00326232	0.00326232	CDKN1A,MDM2,CCND1,MSH6,WEE1,ORC1,E2F2,MCM6,BARD1,CCNE2
WP:WP4263	Pancreatic adenocarcinoma pathway	0.0194038	0.0194038	CDKN1A,DDB2,BAX,TGFA,BCL2L1,GADD45A,CCND1,RAD51,E2F2
TF.ID	Description	p.Val	FDR	Genes
TF:M01651_1	Factor: P53; motif: RGRCATGYCYRGRCATGYYY; match class: 1	3.78611e-06	3.78611e-06	USP41,MUC19,GPR87,ABCA12,AKR1B10,CYSRT1,FRMPD2,PTAFR,MDM2,CYP4F3,TNFRSF10C,INPP5D,KLHDC7A,GJB5,RPS27L,EPS8L2,SESN1,SERPINB5,FAS,PRDM1,C1ORF116,RGS16,ACER2,SH2D3A,TRIAP1,FAM98C,TNFRSF10B,BAX,CMBL,TNFRSF10A,NLRP1,S100A2,TAP1,DHRS3,TGFA,APOBEC3C,ISCU,AXL,NDUFAF8,TNFRSF10D,ABHD4,ASCC3,MR1,RNF19B,TRAF4,AMZ2,AEN,CDIP1,GBE1,BLCAP,SLC12A4,ANKRA2,METTL8,PRKAB1,XPC,DCP1B,PPP4R3A,USP15,SCNN1A,MINDY3,PLCL2,N…
TF:M01656	Factor: p63; motif: RRACATGTCNRGACATGTYY	1.80834e-05	1.80834e-05	MUC19,FLG,CXCR2,NECTIN4,GPR87,ABCA12,AKR1B10,TP53I3,CYSRT1,FRMPD2,MDM2,TNFRSF10C,INPP5D,KLHDC7A,RPS27L,SULF2,EPS8L2,SFN,SESN1,SERPINB5,FAS,LAMB3,PRDM1,DGKA,DDIT4,C1ORF116,CD82,HYPK,RGS16,ACER2,SH2D3A,TRIAP1,HES2,FOSL2,FAM98C,TNFRSF10B,BAX,CMBL,TNFRSF10A,NLRP1,S100A2,MEAK7,NTPCR,KDM4B,FOSL1,PPM1D,TAP1,CLN8,DHRS3,TGFA,ISCU,PROCR,AXL,CCDC90B,ITGA3,NDUFAF8,TNFRSF10D,ABHD4,ASCC3,LMNA,MR1,RNF19B,TRAF4,…
TF:M01655_1	Factor: p53; motif: GGACATGYYCGGACATGYYC; match class: 1	5.43051e-05	5.43051e-05	NECTIN4,GPR87,AKR1B10,TP53I3,CYSRT1,FRMPD2,PTAFR,TNFRSF10C,INPP5D,PHLDA3,EPS8L2,FAS,PLK3,PRDM1,ACER2,TRIAP1,FAM98C,TNFRSF10B,BAX,TNFRSF10A,NLRP1,S100A2,PPM1D,NDUFAF8,TNFRSF10D,ASCC3,AMZ2,AEN,CDIP1,GBE1,PLD6,SLC12A4,METTL8,PRKAB1,SLCO1B3,BLOC1S2,DCP1B,USP15,CTSH,TANK,PHF13,RAD51
TF:M01656_1	Factor: p63; motif: RRACATGTCNRGACATGTYY; match class: 1	0.000122443	0.000122443	CXCR2,NECTIN4,GPR87,ABCA12,AKR1B10,TP53I3,CYSRT1,FRMPD2,MDM2,TNFRSF10C,KLHDC7A,RPS27L,EPS8L2,SFN,SESN1,SERPINB5,FAS,LAMB3,PRDM1,CD82,RGS16,ACER2,SH2D3A,TRIAP1,FAM98C,TNFRSF10B,BAX,CMBL,TNFRSF10A,NLRP1,S100A2,KDM4B,PPM1D,TAP1,CLN8,DHRS3,ISCU,AXL,NDUFAF8,TNFRSF10D,ABHD4,ASCC3,MR1,RNF19B,AMZ2,AEN,CDIP1,GBE1,SLC12A4,SLCO1B3,XPC,SDC4,TCP11L1,SRA1,BLOC1S2,DCP1B,BNIP3,ESRP2,PSMC4,PPP4R3A,USP15,SCNN1A,MI…
TF:M00431	Factor: E2F-1; motif: TTTSGCGS	0.000130603	0.000130603	CBSL,RIMS4,SCO2,NECTIN4,CDKN1A,MDM2,CYP4F3,TNFRSF10C,LAMA3,INPP5D,FDXR,PHLDA3,RPS27L,EPS8L2,SESN1,SERPINB5,ADAMTS16,PRDM1,CEL,KRT19,RHOD,KLLN,CD82,DDB2,RGS16,SLC30A1,SESN2,FAM120C,GJB3,TIGAR,SUSD6,ZNF79,IGFBP6,HES2,FOSL2,FAM98C,EFNB1,MEAK7,ALDH1A3,TRIML2,DUSP14,NTPCR,RRM2B,FOSL1,PPM1D,TAP1,ADORA2B,CLN8,TCEA3,ARRDC4,MYEOV,DHRS3,TGFA,ISCU,AXL,CCDC90B,ITGA3,EPHB3,NDUFAF8,RGS20,TNFRSF10D,AVPI1,ASCC3,…
TF:M01651	Factor: P53; motif: RGRCATGYCYRGRCATGYYY	0.000142256	0.000142256	USP41,MUC19,GPR87,ABCA12,AKR1B10,KRTAP2-3,CYSRT1,FRMPD2,EBI3,PTAFR,MDM2,CYP4F3,TNFRSF10C,INPP5D,KLHDC7A,GJB5,RPS27L,EPS8L2,SESN1,SERPINB5,FAS,PRDM1,C1ORF116,HYPK,RGS16,ACER2,SH2D3A,TRIAP1,FAM98C,TNFRSF10B,BAX,CMBL,TNFRSF10A,NLRP1,S100A2,TAP1,DHRS3,TGFA,APOBEC3C,ISCU,AXL,NDUFAF8,TNFRSF10D,ABHD4,ASCC3,MR1,RNF19B,TRAF4,AMZ2,AEN,CDIP1,GBE1,BLCAP,SLC12A4,ANKRA2,METTL8,PRKAB1,XPC,DCP1B,ESRP2,PPP4R3A,US…
TF:M00427	Factor: E2F; motif: TTTSGCGS	0.000641714	0.000641714	CBSL,RIMS4,SCO2,NECTIN4,CDKN1A,TP53I3,MDM2,CPA4,CYP4F3,TNFRSF10C,LAMA3,BTG2,INPP5D,FDXR,PHLDA3,RPS27L,EPS8L2,SESN1,SERPINB5,ADAMTS16,ZMAT3,PRDM1,CEL,KRT19,RHOD,KLLN,CD82,INKA2,FHL2,DDB2,RGS16,SLC30A1,SESN2,FAM120C,GJB3,SH2D3A,TIGAR,SUSD6,ZNF79,PLK2,IGFBP6,HES2,FOSL2,FAM98C,TNFRSF10B,COL12A1,BAX,CMBL,EPHA2,EFNB1,MEAK7,ALDH1A3,PSTPIP2,TRIML2,DUSP14,NTPCR,RRM2B,FOSL1,PPM1D,TAP1,ADORA2B,CLN8,TCEA3,AR…
TF:M09636_1	Factor: MAZ; motif: GGGMGGGGSSGGGGGGGGGGGG; match class: 1	0.00133084	0.00133084	CBSL,COL5A1,RIMS4,SCO2,CXCR2,NECTIN4,AKR1B10,CDKN1A,TP53I3,CYSRT1,EBI3,PTAFR,MDM2,CYP4F3,TNFRSF10C,LAMA3,ACTA2,TAGLN,BTG2,HKDC1,INPP5D,FDXR,KLHDC7A,BTBD19,PHLDA3,GJB5,RPS27L,GJB4,TP53INP1,SULF2,PHYHIP,EPS8L2,SFN,SESN1,SERPINB5,ADAMTS16,ASTN2,FAS,ZMAT3,LAMB3,PLK3,TMEM40,PRDM1,CEL,DGKA,DDIT4,KRT19,PTCHD4,C1ORF116,RHOD,KLLN,CD82,LOXL4,INKA2,KRT15,PGF,HYPK,DDB2,RGS16,ACER2,SLC30A1,ANK1,SESN2,FAM120C,…
TF:M07289	Factor: GKLF; motif: NNNRGGNGNGGSN	0.00350766	0.00350766	USP41,CBSL,COL5A1,RIMS4,SCO2,NECTIN4,ABCA12,AKR1B10,CDKN1A,TP53I3,FER1L6,CYSRT1,EBI3,MDM2,CYP4F3,TNFRSF10C,LAMA3,TAGLN,BTG2,HKDC1,INPP5D,FDXR,KLHDC7A,BTBD19,PHLDA3,GJB5,RPS27L,GJB4,TP53INP1,PHYHIP,EPS8L2,GALNT5,RINL,SFN,SESN1,SERPINB5,ADAMTS16,ASTN2,FAS,ZMAT3,LAMB3,EPN3,PLK3,TMEM40,PRDM1,CEL,DGKA,EMP1,DDIT4,PTCHD4,C1ORF116,RHOD,KLLN,CD82,LOXL4,INKA2,KRT15,CYFIP2,PGF,DDB2,RGS16,ACER2,SLC30A1,ANK1,…
TF:M12173	Factor: GKLF; motif: NNCCMCRCCCN	0.0040679	0.0040679	CBSL,RIMS4,SCO2,AKR1B10,CDKN1A,CYSRT1,PTAFR,CPA4,TAGLN,BTG2,INPP5D,FDXR,PHLDA3,GJB5,RPS27L,EFCAB10,TP53INP1,SULF2,EPS8L2,SFN,SESN1,SERPINB5,ADAMTS16,FAS,LAMB3,EPN3,PLK3,TMEM40,PRDM1,CEL,DGKA,DDIT4,KRT19,RHOD,KLLN,CD82,LOXL4,KRT15,PGF,DDB2,RGS16,CYTH4,ACER2,SLC30A1,FAM120C,GJB3,SH2D3A,TIGAR,PTPRE,PLK2,IGFBP6,HES2,FOSL2,FAM98C,TNFRSF10B,BAX,CMBL,EPHA2,TNFRSF10A,TMEM63B,EFNB1,NLRP1,MEAK7,ALDH1A3,PST…
TF:M07039_1	Factor: ETF; motif: CCCCGCCCCYN; match class: 1	0.00502256	0.00502256	CBSL,COL5A1,RIMS4,SCO2,CXCR2,NECTIN4,CDKN1A,TP53I3,CYSRT1,EBI3,PTAFR,CYP4F3,LAMA3,TAGLN,BTG2,HKDC1,INPP5D,FDXR,KLHDC7A,BTBD19,PHLDA3,GJB5,RPS27L,TP53INP1,SULF2,PHYHIP,EPS8L2,GALNT5,SFN,SESN1,SERPINB5,ADAMTS16,ASTN2,FAS,ZMAT3,LAMB3,PLK3,TMEM40,PRDM1,CEL,DGKA,DDIT4,KRT19,PTCHD4,C1ORF116,RHOD,KLLN,CD82,LOXL4,INKA2,KRT15,PGF,HYPK,DDB2,RGS16,ACER2,SLC30A1,ANK1,SESN2,FAM120C,GJB3,SH2D3A,TIGAR,SUSD6,PTP…
TF:M07250	Factor: E2F-1; motif: NNNSSCGCSAANN	0.00707036	0.00707036	CBSL,COL5A1,RIMS4,SCO2,CXCR2,NECTIN4,CDKN1A,TP53I3,MDM2,CPA4,TNFRSF10C,LAMA3,BTG2,INPP5D,FDXR,PHLDA3,RPS27L,SULF2,EPS8L2,SESN1,SERPINB5,ADAMTS16,FAS,ZMAT3,EPN3,PLK3,PRDM1,CEL,DDIT4,KRT19,RHOD,KLLN,INKA2,DDB2,RGS16,SLC30A1,ANK1,SESN2,FAM120C,GJB3,SH2D3A,TIGAR,SUSD6,ZNF79,PLK2,IGFBP6,HES2,FOSL2,FAM98C,TNFRSF10B,COL12A1,TMEM63B,EFNB1,MEAK7,ALDH1A3,PSTPIP2,TRIML2,POLH,DUSP14,NTPCR,RRM2B,FOSL1,PPM1D,T…
TF:M00920	Factor: E2F; motif: NKCGCGCSAAAN	0.00762733	0.00762733	CBSL,SCO2,NECTIN4,TP53I3,MDM2,TNFRSF10C,LAMA3,INPP5D,RPS27L,SESN1,SERPINB5,KRT19,DDB2,RGS16,SLC30A1,FAM120C,GJB3,SH2D3A,TIGAR,SUSD6,PTPRE,ZNF79,IGFBP6,TNFRSF10B,BAX,EPHA2,EFNB1,MEAK7,ALDH1A3,TRIML2,RRM2B,PPM1D,TAP1,CLN8,ARRDC4,LACC1,DHRS3,TGFA,ISCU,AXL,CCDC90B,ITGA3,EPHB3,NDUFAF8,TNFRSF10D,MORN4,CDIP1,PRKX,ADM,GBE1,PLD6,MORC2,ANKRA2,PRKAB1,CCND1,XPC,MICALL1,SDC4,UBC,FBXO22,CCDC86,SFXN3,DCP1B,BNIP…
TF:M01652_1	Factor: p53; motif: RGRCWWGYCYNGRCWWGYYY; match class: 1	0.00794794	0.00794794	COL5A1,CXCR2,NECTIN4,GPR87,ABCA12,AKR1B10,TP53I3,CYSRT1,FRMPD2,EBI3,PTAFR,MDM2,CYP4F3,TNFRSF10C,LAMA3,INPP5D,FDXR,KLHDC7A,GJB5,RPS27L,EPS8L2,GALNT5,SESN1,FAS,ZMAT3,LAMB3,TMEM40,DDIT4,RHOD,KLLN,CD82,INKA2,PGF,HYPK,DDB2,RGS16,CYTH4,ACER2,SLC30A1,ANK1,ELF3,GJB3,TRIAP1,SUSD6,HES2,FAM98C,TNFRSF10B,BAX,CMBL,TNFRSF10A,NLRP1,S100A2,MEAK7,PSTPIP2,NTPCR,RRM2B,TAP1,ADORA2B,LACC1,DHRS3,TGFA,TOB1,APOBEC3C,ISC…
TF:M09636	Factor: MAZ; motif: GGGMGGGGSSGGGGGGGGGGGG	0.00928871	0.00928871	CBSL,COL5A1,RIMS4,HRNR,SCO2,CXCR2,NECTIN4,AKR1B10,CDKN1A,KRTAP2-3,TP53I3,FER1L6,CYSRT1,EBI3,PTAFR,MDM2,CYP4F3,TNFRSF10C,LAMA3,ACTA2,TAGLN,BTG2,HKDC1,INPP5D,FDXR,KLHDC7A,BTBD19,PHLDA3,GJB5,RPS27L,EFCAB10,GJB4,TP53INP1,SULF2,PHYHIP,EPS8L2,SFN,SESN1,SERPINB5,ADAMTS16,ASTN2,FAS,ZMAT3,LAMB3,PLK3,TMEM40,PRDM1,CEL,DGKA,EMP1,DDIT4,KRT19,PTCHD4,C1ORF116,RHOD,KLLN,CD82,LOXL4,INKA2,KRT15,FHL2,PGF,HYPK,DDB2,…
TF:M10023_1	Factor: p53; motif: NGRCATGYCCAGRCATGYCY; match class: 1	0.00941353	0.00941353	GPR87,TP53I3,FRMPD2,TNFRSF10C,RPS27L,EPS8L2,TRIAP1,TNFRSF10B,BAX,TNFRSF10A,NLRP1,S100A2,NDUFAF8,TRAF4,AMZ2,AEN,GBE1,SLC12A4,METTL8,DCP1B,PPP4R3A,USP15
TF:M12160	Factor: KLF15; motif: RCCMCRCCCMCN	0.0100319	0.0100319	CBSL,COL5A1,RIMS4,CDKN1A,TP53I3,CYSRT1,EBI3,PTAFR,MDM2,CYP4F3,TNFRSF10C,LAMA3,TAGLN,BTG2,INPP5D,FDXR,KLHDC7A,BTBD19,PHLDA3,RPS27L,GJB4,TP53INP1,PHYHIP,EPS8L2,RINL,SFN,SESN1,SERPINB5,ASTN2,FAS,ZMAT3,EPN3,TMEM40,PRDM1,CEL,DGKA,DDIT4,KRT19,PTCHD4,RHOD,KLLN,CD82,LOXL4,INKA2,KRT15,PGF,DDB2,RGS16,ACER2,SLC30A1,ANK1,SESN2,FAM120C,SH2D3A,TIGAR,SUSD6,PTPRE,PLK2,IGFBP6,HES2,IQCN,FAM98C,TNFRSF10B,COL12A1,BA…
TF:M11601_1	Factor: TCF-1; motif: ACATCGRGRCGCTGW; match class: 1	0.0100992	0.0100992	CBSL,COL5A1,RIMS4,SCO2,NECTIN4,CDKN1A,KRTAP2-3,TP53I3,MDM2,TNFRSF10C,BTG2,INPP5D,FDXR,PHLDA3,RPS27L,EFCAB10,TP53INP1,SULF2,PHYHIP,EPS8L2,RINL,SESN1,ADAMTS16,ASTN2,ZMAT3,PLK3,PRDM1,DDIT4,KRT19,PTCHD4,RHOD,KLLN,CD82,LOXL4,INKA2,KRT15,FHL2,HYPK,RGS16,ACER2,SLC30A1,ANK1,FAM120C,GJB3,SH2D3A,TIGAR,TRIAP1,SUSD6,IGFBP6,HES2,FOSL2,FAM98C,TNFRSF10B,COL12A1,CMBL,EPHA2,TNFRSF10A,TMEM63B,EFNB1,MEAK7,ALDH1A3,P…
TF:M00430	Factor: E2F-1; motif: NTTSGCGG	0.0110751	0.0110751	CBSL,MUC19,SCO2,CXCR2,NECTIN4,CDKN1A,TP53I3,PTAFR,MDM2,CPA4,CYP4F3,TNFRSF10C,LAMA3,BTG2,HKDC1,FDXR,PHLDA3,SESN1,SERPINB5,ADAMTS16,ASTN2,ZMAT3,CEL,DGKA,KRT19,KLLN,PGF,DDB2,RGS16,ACER2,SLC30A1,ANK1,SESN2,SH2D3A,TIGAR,SUSD6,ZNF79,PLK2,IGFBP6,HES2,IQCN,FOSL2,TNFRSF10B,COL12A1,BAX,EPHA2,MEAK7,ALDH1A3,PSTPIP2,TRIML2,RRM2B,FOSL1,PPM1D,TAP1,PTGES,MYEOV,LACC1,DHRS3,TGFA,APOBEC3C,ISCU,CCDC90B,ITGA3,EPHB3,N…
TF:M01655	Factor: p53; motif: GGACATGYYCGGACATGYYC	0.0111502	0.0111502	USP41,NECTIN4,GPR87,ABCA12,AKR1B10,TP53I3,CYSRT1,FRMPD2,PTAFR,MDM2,CYP4F3,TNFRSF10C,INPP5D,KLHDC7A,BTBD19,PHLDA3,GJB5,RPS27L,EPS8L2,SESN1,SERPINB5,FAS,ZMAT3,PLK3,PRDM1,DDIT4,KLLN,LOXL4,FHL2,HYPK,ACER2,ANK1,SH2D3A,TRIAP1,ZNF79,FAM98C,TNFRSF10B,BAX,CMBL,EPHA2,TNFRSF10A,NLRP1,S100A2,RRM2B,PPM1D,TAP1,LACC1,ISCU,PROCR,NDUFAF8,TNFRSF10D,ABHD4,ASCC3,MR1,TRAF4,AMZ2,AEN,CDIP1,C11ORF68,GBE1,PLD6,MORC2,SLC1…
TF:M00919	Factor: E2F; motif: NCSCGCSAAAN	0.0140981	0.0140981	CBSL,RIMS4,SCO2,CXCR2,NECTIN4,TP53I3,MDM2,TNFRSF10C,LAMA3,INPP5D,RPS27L,SESN1,SERPINB5,KRT19,DDB2,RGS16,SLC30A1,SESN2,FAM120C,GJB3,SH2D3A,TIGAR,SUSD6,ZNF79,IGFBP6,FOSL2,TNFRSF10B,BAX,EPHA2,EFNB1,MEAK7,ALDH1A3,TRIML2,NTPCR,RRM2B,PPM1D,CLN8,ARRDC4,LACC1,DHRS3,TGFA,ISCU,AXL,CCDC90B,ITGA3,EPHB3,NDUFAF8,TNFRSF10D,AVPI1,ASCC3,MORN4,GADD45A,CDIP1,PRKX,ADM,GBE1,PLD6,MORC2,ANKRA2,CAV1,PRKAB1,CCND1,XPC,MIC…
TF:M00932	Factor: Sp1; motif: NNGGGGCGGGGNN	0.0172249	0.0172249	CBSL,SCO2,CDKN1A,CYSRT1,EBI3,PTAFR,LAMA3,TAGLN,BTG2,FDXR,PHLDA3,GJB5,EFCAB10,TP53INP1,SULF2,EPS8L2,SFN,SESN1,SERPINB5,ADAMTS16,FAS,ZMAT3,LAMB3,TMEM40,PRDM1,DGKA,KRT19,RHOD,KLLN,CD82,LOXL4,INKA2,KRT15,PGF,DDB2,RGS16,CYTH4,ACER2,SLC30A1,ANK1,SESN2,FAM120C,GJB3,SH2D3A,TIGAR,SUSD6,PLK2,IGFBP6,HES2,FOSL2,FAM98C,TNFRSF10B,COL12A1,BAX,TNFRSF10A,TMEM63B,EFNB1,MEAK7,ALDH1A3,POLH,DUSP14,NTPCR,RRM2B,FOSL1,P…
TF:M09970	Factor: KLF3; motif: NNNNNNGGGCGGGGCNNGN	0.0175272	0.0175272	CBSL,SCO2,CDKN1A,CYSRT1,EBI3,TAGLN,BTG2,INPP5D,FDXR,PHLDA3,GJB5,EFCAB10,TP53INP1,EPS8L2,SFN,SESN1,SERPINB5,LAMB3,TMEM40,DGKA,KRT19,RHOD,KLLN,CD82,LOXL4,KRT15,PGF,RGS16,CYTH4,SLC30A1,ANK1,FAM120C,GJB3,SH2D3A,TIGAR,SUSD6,PLK2,IGFBP6,HES2,FOSL2,FAM98C,CMBL,TMEM63B,MEAK7,ALDH1A3,POLH,NTPCR,RRM2B,FOSL1,TAP1,ADORA2B,CLN8,TCEA3,ARRDC4,PTGES,TGFA,ISCU,PROCR,ITGA3,EPHB3,RGS20,ABHD4,AVPI1,ASCC3,TINAGL1,TRA…
TF:M07250_1	Factor: E2F-1; motif: NNNSSCGCSAANN; match class: 1	0.0209297	0.0209297	CBSL,COL5A1,RIMS4,SCO2,CDKN1A,LAMA3,BTG2,RPS27L,SULF2,SESN1,ADAMTS16,ZMAT3,EPN3,PLK3,KRT19,KLLN,INKA2,SLC30A1,SESN2,FAM120C,GJB3,TIGAR,ZNF79,HES2,FOSL2,FAM98C,ALDH1A3,PSTPIP2,DUSP14,PPM1D,TAP1,ADORA2B,LACC1,DHRS3,TGFA,CCDC90B,ITGA3,EPHB3,BCL2L1,CDIP1,PRKX,GBE1,PLD6,MORC2,ANKRA2,METTL8,PRKAB1,BCAR3,CCND1,XPC,UBC,TCP11L1,CCDC86,EZR,DCP1B,BNIP3,ESRP2,GPN2,SERTAD2,IER5,SLC45A3,CMIP,TMEM68,LAMC1,PPME1…
TF:M07063	Factor: Sp1; motif: GGGGCGGGGC	0.0213327	0.0213327	CBSL,SCO2,CDKN1A,CYSRT1,EBI3,TAGLN,BTG2,FDXR,PHLDA3,TP53INP1,SULF2,EPS8L2,SESN1,SERPINB5,FAS,ZMAT3,LAMB3,TMEM40,PRDM1,DGKA,KRT19,RHOD,KLLN,CD82,LOXL4,INKA2,KRT15,PGF,DDB2,RGS16,SLC30A1,ANK1,SESN2,FAM120C,GJB3,SH2D3A,TIGAR,SUSD6,PLK2,IGFBP6,HES2,FOSL2,FAM98C,TNFRSF10B,COL12A1,TNFRSF10A,TMEM63B,EFNB1,MEAK7,ALDH1A3,DUSP14,NTPCR,RRM2B,FOSL1,TAP1,CLN8,TCEA3,ARRDC4,PTGES,LACC1,TGFA,ISCU,ITGA3,EPHB3,DNA…
TF:M10435	Factor: Sp2; motif: GGGGCGGGG	0.0213327	0.0213327	CBSL,SCO2,CDKN1A,CYSRT1,EBI3,TAGLN,BTG2,FDXR,PHLDA3,TP53INP1,SULF2,EPS8L2,SESN1,SERPINB5,FAS,ZMAT3,LAMB3,TMEM40,PRDM1,DGKA,KRT19,RHOD,KLLN,CD82,LOXL4,INKA2,KRT15,PGF,DDB2,RGS16,SLC30A1,ANK1,SESN2,FAM120C,GJB3,SH2D3A,TIGAR,SUSD6,PLK2,IGFBP6,HES2,FOSL2,FAM98C,TNFRSF10B,COL12A1,TNFRSF10A,TMEM63B,EFNB1,MEAK7,ALDH1A3,DUSP14,NTPCR,RRM2B,FOSL1,TAP1,CLN8,TCEA3,ARRDC4,PTGES,LACC1,TGFA,ISCU,ITGA3,EPHB3,DNA…
TF:M00516	Factor: E2F-1; motif: TTTSGCGCGMNR	0.0239784	0.0239784	CBSL,COL5A1,RIMS4,SCO2,NECTIN4,MDM2,BTG2,INPP5D,FDXR,RPS27L,SULF2,EPS8L2,SESN1,SERPINB5,ADAMTS16,PRDM1,KRT19,FHL2,DDB2,RGS16,SLC30A1,FAM120C,GJB3,TIGAR,SUSD6,ZNF79,IGFBP6,HES2,FOSL2,FAM98C,TNFRSF10B,EPHA2,EFNB1,MEAK7,ALDH1A3,TRIML2,DUSP14,NTPCR,RRM2B,PPM1D,TAP1,ADORA2B,CLN8,TCEA3,ARRDC4,LACC1,DHRS3,TGFA,ISCU,AXL,CCDC90B,ITGA3,EPHB3,NDUFAF8,TNFRSF10D,AVPI1,ASCC3,MORN4,CDIP1,PRKX,ADM,C11ORF68,GBE1,…
TF:M10071	Factor: Sp1; motif: NGGGGGCGGGGCCNGGGGGGGG	0.0258385	0.0258385	CBSL,RIMS4,SCO2,NECTIN4,CYSRT1,EBI3,TAGLN,BTG2,FDXR,PHLDA3,TP53INP1,EPS8L2,SFN,SESN1,SERPINB5,ASTN2,FAS,LAMB3,PLK3,TMEM40,DGKA,DDIT4,KRT19,PTCHD4,RHOD,KLLN,CD82,LOXL4,INKA2,KRT15,PGF,HYPK,RGS16,CYTH4,ACER2,SLC30A1,ANK1,SESN2,FAM120C,GJB3,SH2D3A,SUSD6,PLK2,IGFBP6,HES2,FOSL2,FAM98C,COL12A1,TNFRSF10A,TMEM63B,EFNB1,NLRP1,MEAK7,ALDH1A3,POLH,DUSP14,NTPCR,RRM2B,FOSL1,TAP1,CLN8,TCEA3,ARRDC4,PTGES,LACC1,T…
TF:M07395	Factor: Sp1; motif: NGGGGCGGGGN	0.0265423	0.0265423	CBSL,RIMS4,SCO2,CDKN1A,CYSRT1,EBI3,TAGLN,BTG2,FDXR,PHLDA3,GJB5,EFCAB10,TP53INP1,SULF2,EPS8L2,SFN,SESN1,SERPINB5,ADAMTS16,FAS,ZMAT3,LAMB3,PLK3,TMEM40,PRDM1,DGKA,KRT19,PTCHD4,RHOD,KLLN,CD82,LOXL4,INKA2,KRT15,PGF,DDB2,RGS16,CYTH4,ACER2,SLC30A1,ANK1,SESN2,FAM120C,GJB3,SH2D3A,TIGAR,SUSD6,PLK2,IGFBP6,HES2,FOSL2,FAM98C,TNFRSF10B,COL12A1,BAX,TNFRSF10A,TMEM63B,EFNB1,MEAK7,ALDH1A3,POLH,DUSP14,NTPCR,RRM2B,F…
TF:M00736_1	Factor: E2F-1:DP-1; motif: TTTCSCGC; match class: 1	0.0273926	0.0273926	CBSL,SCO2,LAMA3,FDXR,RPS27L,EPS8L2,ADAMTS16,EPN3,TMEM40,KRT19,RHOD,HYPK,DDB2,RGS16,SLC30A1,ANK1,FAM120C,GJB3,SH2D3A,SUSD6,ZNF79,PLK2,HES2,FAM98C,TNFRSF10A,EFNB1,ALDH1A3,DUSP14,NTPCR,PPM1D,LACC1,DHRS3,ISCU,CCDC90B,ITGA3,EPHB3,RGS20,TNFRSF10D,MORN4,GADD45A,PRKX,C11ORF68,INPP1,ANKRA2,METTL8,PRKAB1,CAV2,TEP1,XPC,SDC4,UBC,CCDC86,MCC,BNIP3,ESRP2,SERTAD2,SLC45A3,PPP4R3A,LAMC1,HOXB8,NEU1,FUCA1,DYNLT1,RAP…
TF:M00939	Factor: E2F; motif: TTTSGCGSG	0.0277293	0.0277293	CBSL,COL5A1,RIMS4,SCO2,CXCR2,NECTIN4,TP53I3,MDM2,TNFRSF10C,LAMA3,INPP5D,FDXR,RPS27L,SESN1,SERPINB5,KRT19,DDB2,RGS16,SLC30A1,SESN2,FAM120C,GJB3,SH2D3A,TIGAR,SUSD6,ZNF79,IGFBP6,HES2,FOSL2,TNFRSF10B,BAX,EPHA2,EFNB1,MEAK7,ALDH1A3,TRIML2,DUSP14,NTPCR,RRM2B,PPM1D,CLN8,TCEA3,ARRDC4,LACC1,DHRS3,TGFA,ISCU,AXL,CCDC90B,ITGA3,EPHB3,NDUFAF8,TNFRSF10D,ASCC3,MORN4,GADD45A,CDIP1,PRKX,ADM,GBE1,PLD6,MORC2,ANKRA2,C…
TF:M00008	Factor: Sp1; motif: GGGGCGGGGT	0.0281211	0.0281211	CBSL,COL5A1,RIMS4,SCO2,NECTIN4,GPR87,AKR1B10,CDKN1A,KRT32,CYSRT1,FRMPD2,PTAFR,MDM2,TNFRSF10C,LAMA3,TAGLN,BTG2,FDXR,PHLDA3,RPS27L,GJB4,TP53INP1,SULF2,EPS8L2,SESN1,SERPINB5,ADAMTS16,FAS,LAMB3,PLK3,TMEM40,PRDM1,CEL,DGKA,KRT19,RHOD,KLLN,CD82,LOXL4,INKA2,KRT15,FHL2,CYFIP2,PGF,HYPK,DDB2,RGS16,SLC30A1,ANK1,SESN2,FAM120C,GJB3,SH2D3A,TIGAR,TRIAP1,SUSD6,PLK2,IGFBP6,HES2,FOSL2,FAM98C,TNFRSF10B,COL12A1,BAX,C…
TF:M07053	Factor: P53; motif: NNACAWGCCYN	0.0287175	0.0287175	CBSL,RIMS4,HRNR,CXCR2,NECTIN4,ABCA12,CYSRT1,PTAFR,CPA4,CYP4F3,TNFRSF10C,INPP5D,FDXR,BTBD19,GJB5,RPS27L,EFCAB10,GJB4,TP53INP1,PHYHIP,EPS8L2,GALNT5,FAS,LAMB3,PLK3,CEL,DGKA,EMP1,KLLN,INKA2,CYFIP2,PGF,DDB2,ACER2,SLC30A1,ZNF79,PLK2,TNFRSF10B,BAX,CMBL,EPHA2,TNFRSF10A,EFNB1,S100A2,PSTPIP2,FOSL1,TAP1,ADORA2B,TCEA3,MYEOV,TGFA,ISCU,CCDC90B,EPHB3,NDUFAF8,DRAM1,TNFRSF10D,TINAGL1,MORN4,AEN,PLD6,SLC12A4,EHD2,I…
TF:M00800	Factor: AP-2; motif: GSCCSCRGGCNRNRNN	0.0383547	0.0383547	CBSL,COL5A1,RIMS4,SCO2,NECTIN4,CDKN1A,PTAFR,MDM2,TNFRSF10C,LAMA3,ACTA2,BTG2,BTBD19,RPS27L,GJB4,TP53INP1,EPS8L2,ADAMTS16,ASTN2,ZMAT3,PLK3,PRDM1,CEL,DGKA,DDIT4,KRT19,PTCHD4,C1ORF116,KLLN,CD82,LOXL4,INKA2,KRT15,PGF,RGS16,ACER2,SLC30A1,ANK1,SESN2,ELF3,FAM120C,GJB3,TIGAR,SUSD6,PLK2,IGFBP6,HES2,FOSL2,FAM98C,TNFRSF10B,BAX,CMBL,EPHA2,TNFRSF10A,TMEM63B,NLRP1,ALDH1A3,PSTPIP2,TRIML2,POLH,DUSP14,KDM4B,RRM2B,…
TF:M07232	Factor: TP53; motif: RCATGYCCAGACATG	0.0398692	0.0398692	USP41,MUC19,NECTIN4,GPR87,TP53I3,FRMPD2,EBI3,PTAFR,MDM2,TNFRSF10C,BTG2,INPP5D,GJB5,RPS27L,SULF2,EPS8L2,SERPINB5,FAS,ZMAT3,PRDM1,CEL,C1ORF116,INKA2,HYPK,RGS16,ACER2,SH2D3A,TRIAP1,FAM98C,TNFRSF10B,BAX,CMBL,TNFRSF10A,NLRP1,S100A2,NTPCR,RRM2B,PPM1D,TAP1,DHRS3,TGFA,APOBEC3C,ISCU,PROCR,AXL,NDUFAF8,TNFRSF10D,ASCC3,MR1,RNF19B,TRAF4,AMZ2,AEN,GADD45A,AMPD3,BLCAP,SLC12A4,ANKRA2,PRKAB1,CAV2,DCP1B,BNIP3,PPP4R…
TF:M10023	Factor: p53; motif: NGRCATGYCCAGRCATGYCY	0.0417569	0.0417569	USP41,CXCR2,NECTIN4,GPR87,AKR1B10,TP53I3,FRMPD2,EBI3,PTAFR,MDM2,CYP4F3,TNFRSF10C,INPP5D,GJB5,RPS27L,EPS8L2,SESN1,SERPINB5,FAS,LAMB3,PRDM1,CEL,CD82,INKA2,HYPK,RGS16,ACER2,ANK1,TRIAP1,FAM98C,TNFRSF10B,BAX,CMBL,EPHA2,TNFRSF10A,NLRP1,S100A2,RRM2B,PPM1D,TAP1,LACC1,DHRS3,APOBEC3C,ISCU,PROCR,NDUFAF8,TNFRSF10D,ASCC3,MR1,RNF19B,TRAF4,AMZ2,AEN,GADD45A,CDIP1,GBE1,BLCAP,SLC12A4,INPP1,METTL8,PRKAB1,MICALL1,DC…
TF:M01652	Factor: p53; motif: RGRCWWGYCYNGRCWWGYYY	0.0427397	0.0427397	USP41,COL5A1,RIMS4,CXCR2,NECTIN4,GPR87,ABCA12,AKR1B10,CDKN1A,TP53I3,CYSRT1,FRMPD2,EBI3,PTAFR,MDM2,CPA4,CYP4F3,TNFRSF10C,LAMA3,TAGLN,INPP5D,FDXR,KLHDC7A,BTBD19,PHLDA3,GJB5,RPS27L,TP53INP1,EPS8L2,GALNT5,SESN1,SERPINB5,FAS,ZMAT3,LAMB3,PLK3,TMEM40,PRDM1,DDIT4,KRT19,RHOD,KLLN,CD82,INKA2,PGF,HYPK,DDB2,RGS16,CYTH4,ACER2,SLC30A1,ANK1,ELF3,FAM120C,GJB3,TIGAR,TRIAP1,SUSD6,PTPRE,ZNF79,HES2,FOSL2,FAM98C,TNFR…
TF:M00426	Factor: E2F; motif: TTTSGCGS	0.0481216	0.0481216	CBSL,RIMS4,SCO2,NECTIN4,GPR87,ABCA12,CDKN1A,TP53I3,MDM2,CPA4,CYP4F3,TNFRSF10C,LAMA3,TAGLN,BTG2,INPP5D,FDXR,GJB5,RPS27L,TP53INP1,PHYHIP,EPS8L2,SESN1,SERPINB5,ADAMTS16,ZMAT3,EPN3,PRDM1,CEL,DGKA,KRT19,RHOD,KLLN,CD82,INKA2,KRT15,FHL2,DDB2,RGS16,CYTH4,SLC30A1,ANK1,SESN2,ELF3,FAM120C,GJB3,SH2D3A,TIGAR,SUSD6,PTPRE,ZNF79,PLK2,IGFBP6,HES2,FOSL2,FAM98C,TNFRSF10B,COL12A1,BAX,CMBL,EPHA2,TNFRSF10A,TMEM63B,EFN…
MIRNA.ID	Description	p.Val	FDR	Genes
MIRNA:hsa-miR-34c-5p	hsa-miR-34c-5p	0.00313852	0.00313852	SESN2,EFNB1,FOSL1,AXL,DNAAF3,CAV1,CCND1,DDA1,IER5,MKLN1,HOXA13,UNG,CCNE2,PEG10,MYB
HPA.ID	Description	p.Val	FDR	Genes
HPA:0460662	skin 1; keratinocytes[≥Medium]	0.00799006	0.00799006	FLG,NECTIN4,CYSRT1,MDM2,PHLDA3,GJB4,SULF2,EPS8L2,SFN,SERPINB5,PLK3,TMEM40,PRDM1,DGKA,DDIT4,C1ORF116,KRT15,DDB2,CYTH4,TIGAR,PLK2,FOSL2,FAM98C,TNFRSF10B,BAX,NLRP1,S100A2,MEAK7,POLH,DUSP14,TAP1,TCEA3,ARRDC4,TGFA,TOB1,ISCU,CCDC90B,ITGA3,EPHB3,AVPI1,ASCC3,LMNA,TINAGL1,RNF19B,CDIP1,PRKX,ADM,MORC2,SLC12A4,CAV1,S100A11,PRKAB1,CAV2,SYTL3,SEC14L2,XPC,MICALL1,SDC4,UBC,TCP11L1,CCDC86,SRA1,EZR,HSPB8,MCC,DCP1B…
HPA:0600000	tonsil	0.0101014	0.0101014	FLG,CXCR2,NECTIN4,CDKN1A,TP53I3,CYSRT1,PTAFR,MDM2,TNFRSF10C,HKDC1,INPP5D,PHLDA3,SULF2,PHYHIP,EPS8L2,GALNT5,SFN,SERPINB5,ZMAT3,LAMB3,EPN3,PLK3,TMEM40,PRDM1,DGKA,DDIT4,KRT19,C1ORF116,CD82,INKA2,KRT15,DDB2,CYTH4,ELF3,TIGAR,TRIAP1,PTPRE,PLK2,FOSL2,FAM98C,TNFRSF10B,BAX,TNFRSF10A,NLRP1,S100A2,MEAK7,ALDH1A3,PSTPIP2,POLH,DUSP14,RRM2B,FOSL1,PPM1D,TAP1,TCEA3,ARRDC4,PTGES,DHRS3,TGFA,TOB1,APOBEC3C,ISCU,PROCR…
CORUM.ID	Description	p.Val	FDR	Genes
CORUM:6946	BARD1–BRCA1–RAD51 complex	0.00151976	0.00151976	RAD51,BRCA1,BARD1
CORUM:2210	BRCA1-IRIS-pre-replication complex	0.00598468	0.00598468	GMNN,BRCA1,ORC1
CORUM:2817	BRCA1-BARD1-BACH1-DNA damage complex I	0.0290029	0.0290029	BRCA1,MSH6,BARD1
HP.ID	Description	p.Val	FDR	Genes
HP:0100013	Neoplasm of the breast	0.000372546	0.000372546	MDM2,FAS,KLLN,PPM1D,LMNA,RAD51,BRCA1,MSH6,BRIP1,BARD1,PRKN
HP:0000621	Entropion	0.00145753	0.00145753	DDB2,ALDH1A3,POLH,LMNA,XPC,GMNN
HP:0003002	Breast carcinoma	0.00234804	0.00234804	MDM2,KLLN,PPM1D,RAD51,BRCA1,MSH6,BRIP1,BARD1,PRKN
HP:0010787	Genital neoplasm	0.00269235	0.00269235	MDM2,KLLN,BAX,LMNA,CCND1,MCC,RAD51,BRCA1,MSH6,BRIP1,KCNQ1,BARD1,PRKN
HP:0011792	Neoplasm by histology	0.00576096	0.00576096	CDKN1A,MDM2,FAS,H19,KLLN,DDB2,BAX,NLRP1,POLH,LMNA,CCND1,XPC,MCC,RAD51,BRCA1,MSH6,BRIP1,KCNQ1,BARD1
HP:0002861	Melanoma	0.00829508	0.00829508	MDM2,KLLN,DDB2,POLH,XPC,RAD51,BRCA1,BRIP1,BARD1
HP:0010785	Gonadal neoplasm	0.0125586	0.0125586	MDM2,LMNA,CCND1,RAD51,BRCA1,MSH6,BRIP1,KCNQ1,BARD1,PRKN
HP:0002860	Squamous cell carcinoma	0.0201445	0.0201445	LAMA3,LAMB3,DDB2,TNFRSF10B,NLRP1,POLH,LMNA,XPC
HP:0007378	Neoplasm of the gastrointestinal tract	0.0266389	0.0266389	CDKN1A,MDM2,FAS,CEL,H19,KLLN,BAX,LMNA,CCND1,MCC,RAD51,BRCA1,MSH6,BRIP1,KCNQ1,BARD1
HP:0100615	Ovarian neoplasm	0.0287565	0.0287565	MDM2,LMNA,RAD51,BRCA1,MSH6,BRIP1,BARD1,PRKN
HP:0008069	Neoplasm of the skin	0.0309855	0.0309855	LAMA3,GJB4,FAS,LAMB3,KLLN,DDB2,GJB3,TNFRSF10B,NLRP1,POLH,LMNA,XPC,MSH6
HP:0000962	Hyperkeratosis	0.0353448	0.0353448	NECTIN4,ABCA12,LAMA3,GJB4,LAMB3,KLLN,FHL2,DDB2,GJB3,COL12A1,NLRP1,LMNA,XPC,NEU1,FUCA1
HP:0007379	Neoplasm of the genitourinary tract	0.0458648	0.0458648	MDM2,H19,KLLN,BAX,LMNA,CCND1,MCC,RAD51,BRCA1,MSH6,BRIP1,KCNQ1,BARD1,PRKN
